# Supplementary material for: A Comprehensive Investigation of Genomic Variants in Prostate Cancer Reveals 30 Putative Regulatory Variants
Source: Int J Mol Sci. 2023 Jan 27;24(3):2472. doi: 10.3390/ijms24032472 (PMC9916892; doi:10.3390/ijms24032472)
Supplement: Supplementary file 1 [file ijms-24-02472-s001.zip › SupplementaryTableS10.xlsx]

## Sheet: Supplementary TableS10
	Supplementary Table S10. Definition of promoter regions
	Consortia	Strand	Start position (TSS)	End position
	Ensembl/ ENCODE	+	TSS - 2000	TSS + 500
		-	End position - 500	End position + 2000
	Fantom5	+/-	TSS - 2000	TSS + 500
