# Supplementary material for: A Comprehensive Investigation of Genomic Variants in Prostate Cancer Reveals 30 Putative Regulatory Variants
Source: Int J Mol Sci. 2023 Jan 27;24(3):2472. doi: 10.3390/ijms24032472 (PMC9916892; doi:10.3390/ijms24032472)
Supplement: Supplementary file 1 [file ijms-24-02472-s001.zip › SupplementaryTableS3.xlsx]

## Sheet: Supplementary Table S3a
Supplementary Table S3a. List of statistically significance Hi-C interactions for PC in LNCaP cell line
Fragment-ID1	Chromosome	Start	End	Promoter_region_of_gene	GeneName	GeneClass	Fragment-ID2	Chromosome	Start	End	Promoter_region_of_gene	GeneName	GeneClass	Distance	Interacting_read	log(pvalue)
145	1	720000	725000	RP11-206L10.9'	'LINC00115';'RP11-206L10.10';'RP11-206L10.2';'RP11-206L10.9'	noncoding_lncRNA_intergenic;noncoding_lncRNA_noncoding_sense_intronic	44840	1	224195000	224200000	RP11-504P24.4';RP11-504P24.6'	'CATG00000095946.1';'RP11-504P24.4';'RP11-504P24.6'	noncoding_lncRNA_intergenic;noncoding_lncRNA_lincRNA;protein_coding	223475000	10	15.5776
146	1	725000	730000		'LINC00115';'RP11-206L10.10';'RP11-206L10.2';'RP11-206L10.9'	noncoding_lncRNA_intergenic;noncoding_lncRNA_noncoding_sense_intronic	44841	1	224200000	224205000		'CATG00000095946.1';'RP11-504P24.6'	noncoding_lncRNA_intergenic;protein_coding	223475000	15	36.7368
146	1	725000	730000		'LINC00115';'RP11-206L10.10';'RP11-206L10.2';'RP11-206L10.9'	noncoding_lncRNA_intergenic;noncoding_lncRNA_noncoding_sense_intronic	44842	1	224205000	224210000		'CATG00000095946.1';'RP11-504P24.6'	noncoding_lncRNA_intergenic;protein_coding	223480000	13	32.064
147	1	730000	735000		'LINC00115';'RP11-206L10.10';'RP11-206L10.2';'RP11-206L10.9'	noncoding_lncRNA_intergenic;noncoding_lncRNA_noncoding_sense_intronic	44843	1	224210000	224215000		'CATG00000095946.1';'RP11-504P24.6'	noncoding_lncRNA_intergenic;protein_coding	223480000	9	22.2977
148	1	735000	740000	AL669831.1';RP11-206L10.9'	'AL669831.1';'LINC00115';'RP11-206L10.10';'RP11-206L10.2';'RP11-206L10.8';'RP11-206L10.9'	noncoding_lncRNA_intergenic;noncoding_lncRNA_noncoding_sense_intronic;noncoding_pseudogene;protein_coding	44843	1	224210000	224215000		'CATG00000095946.1';'RP11-504P24.6'	noncoding_lncRNA_intergenic;protein_coding	223475000	5	14.8831
148	1	735000	740000	AL669831.1';RP11-206L10.9'	'AL669831.1';'LINC00115';'RP11-206L10.10';'RP11-206L10.2';'RP11-206L10.8';'RP11-206L10.9'	noncoding_lncRNA_intergenic;noncoding_lncRNA_noncoding_sense_intronic;noncoding_pseudogene;protein_coding	44844	1	224215000	224220000	AC138393.1'	'AC138393.1';'CATG00000095946.1';'RP11-504P24.5';'RP11-504P24.6'	noncoding_lncRNA_intergenic;noncoding_pseudogene;protein_coding	223480000	9	27.319
150	1	745000	750000	RP11-206L10.8'	'LINC00115';'RP11-206L10.10';'RP11-206L10.2';'RP11-206L10.8'	noncoding_lncRNA_intergenic;noncoding_lncRNA_noncoding_sense_intronic;noncoding_pseudogene	44845	1	224220000	224225000	RP11-504P24.5'	'CATG00000095946.1';'RP11-504P24.5';'RP11-504P24.6'	noncoding_lncRNA_intergenic;noncoding_pseudogene;protein_coding	223475000	19	36.7368
151	1	750000	755000	FAM87B';RP11-206L10.10'	'FAM87B';'LINC00115';'RP11-206L10.10';'RP11-206L10.2'	noncoding_lncRNA_intergenic;noncoding_lncRNA_noncoding_sense_intronic	152	1	755000	760000		'FAM87B';'LINC00115';'RP11-206L10.10';'RP11-206L10.2'	noncoding_lncRNA_intergenic;noncoding_lncRNA_noncoding_sense_intronic	5000	67	11.1596
152	1	755000	760000		'FAM87B';'LINC00115';'RP11-206L10.10';'RP11-206L10.2'	noncoding_lncRNA_intergenic;noncoding_lncRNA_noncoding_sense_intronic	153	1	760000	765000	LINC00115';LINC01128'	'LINC00115';'RP11-206L10.10';'RP11-206L10.11';'RP11-206L10.2'	noncoding_lncRNA_intergenic;noncoding_lncRNA_noncoding_sense_intronic	5000	60	8.06418
157	1	780000	785000		'RP11-206L10.11'	noncoding_lncRNA_intergenic	158	1	785000	790000	LINC01128'	'RP11-206L10.11'	noncoding_lncRNA_intergenic	5000	50	5.57975
158	1	785000	790000	LINC01128'	'RP11-206L10.11'	noncoding_lncRNA_intergenic	163	1	810000	815000	FAM41C'	'FAM41C'	noncoding_lncRNA_lincRNA	25000	8	7.50974
159	1	790000	795000		'RP11-206L10.11'	noncoding_lncRNA_intergenic	163	1	810000	815000	FAM41C'	'FAM41C'	noncoding_lncRNA_lincRNA	20000	18	18.2951
167	1	830000	835000		'CATG00000042782.1'	noncoding_lncRNA_intergenic	28520	1	142595000	142600000				141765000	5	7.30591
171	1	850000	855000	RP11-54O7.2';RP11-54O7.3'	'CATG00000046660.1';'RP11-54O7.1';'RP11-54O7.16';'RP11-54O7.2';'RP11-54O7.3'	noncoding_lncRNA_divergent;noncoding_lncRNA_intergenic;noncoding_lncRNA_lincRNA;noncoding_sense_overlap_RNA;uncertain_coding	173	1	860000	865000	SAMD11'	'AL645608.1';'RP11-54O7.3';'SAMD11'	noncoding_lncRNA_divergent;protein_coding	10000	18	8.34101
181	1	900000	905000	PLEKHN1'	'CATG00000042837.1';'KLHL17';'PLEKHN1'	noncoding_lncRNA_divergent;protein_coding	185	1	920000	925000		'CATG00000042856.1'	noncoding_lncRNA_intergenic	20000	18	19.1071
181	1	900000	905000	PLEKHN1'	'CATG00000042837.1';'KLHL17';'PLEKHN1'	noncoding_lncRNA_divergent;protein_coding	186	1	925000	930000		'HES4'	protein_coding	25000	8	7.69144
193	1	960000	965000		'AGRN'	protein_coding	200	1	995000	1000000	RP11-465B22.3';RP11-54O7.18'	'RP11-465B22.3';'RP11-54O7.18'	noncoding_lncRNA_divergent;noncoding_pseudogene	35000	6	7.8486
200	1	995000	1000000	RP11-465B22.3';RP11-54O7.18'	'RP11-465B22.3';'RP11-54O7.18'	noncoding_lncRNA_divergent;noncoding_pseudogene	206	1	1025000	1030000	C1orf159'	'C1orf159'	protein_coding	30000	9	10.8599
206	1	1025000	1030000	C1orf159'	'C1orf159'	protein_coding	208	1	1035000	1040000		'C1orf159'	protein_coding	10000	31	13.3745
208	1	1035000	1040000		'C1orf159'	protein_coding	210	1	1045000	1050000		'C1orf159'	protein_coding	10000	41	20.8521
219	1	1090000	1095000		'CATG00000043113.1';'RP11-465B22.8'	noncoding_lncRNA_intergenic;protein_coding	223	1	1110000	1115000	TTLL10';TTLL10-AS1'	'TTLL10';'TTLL10-AS1'	noncoding_lncRNA_divergent;protein_coding	20000	10	9.30402
226	1	1125000	1130000		'TTLL10'	protein_coding	228	1	1135000	1140000	TNFRSF18'	'CATG00000019495.1';'CATG00000043203.1';'TNFRSF18';'TTLL10'	protein_coding;uncertain_coding	10000	40	21.0482
234	1	1165000	1170000	B3GALT6';SDF4'	'B3GALT6';'SDF4'	protein_coding	235	1	1170000	1175000		'B3GALT6';'CATG00000043232.1'	protein_coding;uncertain_coding	5000	63	9.52018
235	1	1170000	1175000		'B3GALT6';'CATG00000043232.1'	protein_coding;uncertain_coding	242	1	1205000	1210000	RP5-902P8.10';UBE2J2'	'SCNN1D';'UBE2J2'	protein_coding	35000	7	9.34982
264	1	1315000	1320000	RP5-890O3.3'	'CATG00000035911.1';'CCNL2'	protein_coding;uncertain_coding	266	1	1325000	1330000	CCNL2'	'CCNL2'	protein_coding	10000	20	7.51552
266	1	1325000	1330000	CCNL2'	'CCNL2'	protein_coding	268	1	1335000	1340000	CCNL2';RN7SL657P';RP4-758J18.2'	'ANKRD65';'MRPL20';'RP4-758J18.2'	protein_coding	10000	19	6.53312
268	1	1335000	1340000	CCNL2';RN7SL657P';RP4-758J18.2'	'ANKRD65';'MRPL20';'RP4-758J18.2'	protein_coding	269	1	1340000	1345000	MRPL20';RN7SL657P';RP4-758J18.13'	'ANKRD65';'CATG00000040200.1';'MRPL20';'RN7SL657P';'RP4-758J18.13';'RP4-758J18.2'	noncoding_lncRNA_divergent;noncoding_lncRNA_noncoding_antisense;noncoding_sense_overlap_RNA;protein_coding	5000	83	18.2279
273	1	1360000	1365000	TMEM88B'	'ANKRD65';'RP4-758J18.10';'RP4-758J18.7';'TMEM88B';'VWA1'	noncoding_lncRNA_divergent;protein_coding	275	1	1370000	1375000	RP4-758J18.10';VWA1'	'ATAD3B';'RP4-758J18.10';'VWA1'	noncoding_lncRNA_divergent;protein_coding	10000	16	6.15366
296	1	1475000	1480000	SSU72';TMEM240'	'CATG00000048168.1';'CATG00000049798.1';'SSU72';'TMEM240'	noncoding_lncRNA_noncoding_antisense;protein_coding	297	1	1480000	1485000	SSU72'	'SSU72'	protein_coding	5000	47	5.2658
297	1	1480000	1485000	SSU72'	'SSU72'	protein_coding	300	1	1495000	1500000	AL645728.2'	'AL645728.2';'SSU72'	noncoding_pseudogene;protein_coding	15000	8	4.88482
301	1	1500000	1505000		'AL645728.2';'SSU72'	noncoding_pseudogene;protein_coding	303	1	1510000	1515000	AL645728.1';AL645728.3';SSU72'	'AL645728.1';'SSU72'	protein_coding	10000	37	17.8027
303	1	1510000	1515000	AL645728.1';AL645728.3';SSU72'	'AL645728.1';'SSU72'	protein_coding	306	1	1525000	1530000				15000	40	33.7411
303	1	1510000	1515000	AL645728.1';AL645728.3';SSU72'	'AL645728.1';'SSU72'	protein_coding	309	1	1540000	1545000		'CATG00000043510.1';'CATG00000043521.1'	noncoding_lncRNA_intergenic;protein_coding	30000	5	5.10178
306	1	1525000	1530000				309	1	1540000	1545000		'CATG00000043510.1';'CATG00000043521.1'	noncoding_lncRNA_intergenic;protein_coding	15000	19	14.0995
315	1	1570000	1575000	MMP23B'	'CDK11A';'CDK11B';'MMP23B'	protein_coding	327	1	1630000	1635000	CDK11A';MMP23A'	'CDK11A';'CDK11B';'MMP23A';'MMP23B';'NADK';'RP1-283E3.8'	noncoding_lncRNA_noncoding_sense_intronic;noncoding_pseudogene;protein_coding	60000	6	14.5425
315	1	1570000	1575000	MMP23B'	'CDK11A';'CDK11B';'MMP23B'	protein_coding	328	1	1635000	1640000	CDK11A'	'CDK11A';'CDK11B';'NADK';'RP1-283E3.8'	noncoding_lncRNA_noncoding_sense_intronic;protein_coding	65000	18	34.0977
317	1	1580000	1585000	CDK11B'	'CDK11A';'CDK11B';'MMP23B'	protein_coding	329	1	1640000	1645000	CDK11A'	'CDK11A';'CDK11B';'NADK';'RP1-283E3.8'	noncoding_lncRNA_noncoding_sense_intronic;protein_coding	60000	75	36.7368
317	1	1580000	1585000	CDK11B'	'CDK11A';'CDK11B';'MMP23B'	protein_coding	330	1	1645000	1650000		'CDK11A';'CDK11B';'NADK';'RP1-283E3.8'	noncoding_lncRNA_noncoding_sense_intronic;protein_coding	65000	29	36.7368
318	1	1585000	1590000	CDK11B';RP11-345P4.10'	'CDK11A';'CDK11B';'MMP23B';'SLC35E2B'	protein_coding	329	1	1640000	1645000	CDK11A'	'CDK11A';'CDK11B';'NADK';'RP1-283E3.8'	noncoding_lncRNA_noncoding_sense_intronic;protein_coding	55000	6	8.91116
318	1	1585000	1590000	CDK11B';RP11-345P4.10'	'CDK11A';'CDK11B';'MMP23B';'SLC35E2B'	protein_coding	331	1	1650000	1655000	CDK11A';RP1-283E3.4'	'CDK11A';'NADK';'RP1-283E3.8'	noncoding_lncRNA_noncoding_sense_intronic;protein_coding	65000	5	11.2319
319	1	1590000	1595000	CDK11B';RP11-345P4.10'	'CDK11A';'CDK11B';'MMP23B';'RP1-283E3.8';'RP11-345P4.10';'SLC35E2B'	noncoding_lncRNA_divergent;noncoding_lncRNA_noncoding_sense_intronic;protein_coding	332	1	1655000	1660000	CDK11A';RP1-283E3.4'	'CDK11A';'NADK';'RP1-283E3.4';'RP1-283E3.8';'SLC35E2'	noncoding_lncRNA_noncoding_sense_intronic;noncoding_pseudogene;protein_coding	65000	7	23.3152
319	1	1590000	1595000	CDK11B';RP11-345P4.10'	'CDK11A';'CDK11B';'MMP23B';'RP1-283E3.8';'RP11-345P4.10';'SLC35E2B'	noncoding_lncRNA_divergent;noncoding_lncRNA_noncoding_sense_intronic;protein_coding	333	1	1660000	1665000	RP1-283E3.4'	'NADK';'RP1-283E3.4';'RP1-283E3.8';'SLC35E2'	noncoding_lncRNA_noncoding_sense_intronic;noncoding_pseudogene;protein_coding	70000	11	28.754
320	1	1595000	1600000		'CDK11A';'CDK11B';'MMP23B';'RP1-283E3.8';'SLC35E2B'	noncoding_lncRNA_noncoding_sense_intronic;protein_coding	333	1	1660000	1665000	RP1-283E3.4'	'NADK';'RP1-283E3.4';'RP1-283E3.8';'SLC35E2'	noncoding_lncRNA_noncoding_sense_intronic;noncoding_pseudogene;protein_coding	65000	9	15.8227
320	1	1595000	1600000		'CDK11A';'CDK11B';'MMP23B';'RP1-283E3.8';'SLC35E2B'	noncoding_lncRNA_noncoding_sense_intronic;protein_coding	334	1	1665000	1670000	RP1-283E3.4';RP1-283E3.8';SLC35E2'	'NADK';'RP1-283E3.4';'RP1-283E3.8';'SLC35E2'	noncoding_lncRNA_noncoding_sense_intronic;noncoding_pseudogene;protein_coding	70000	8	12.8806
329	1	1640000	1645000	CDK11A'	'CDK11A';'CDK11B';'NADK';'RP1-283E3.8'	noncoding_lncRNA_noncoding_sense_intronic;protein_coding	330	1	1645000	1650000		'CDK11A';'CDK11B';'NADK';'RP1-283E3.8'	noncoding_lncRNA_noncoding_sense_intronic;protein_coding	5000	52	6.74893
339	1	1690000	1695000	NADK'	'NADK'	protein_coding	341	1	1700000	1705000		'NADK'	protein_coding	10000	14	4.96829
341	1	1700000	1705000		'NADK'	protein_coding	343	1	1710000	1715000	NADK'	'CATG00000057235.1';'NADK'	noncoding_lncRNA_divergent;protein_coding	10000	20	8.84771
344	1	1715000	1720000		'GNB1'	protein_coding	345	1	1720000	1725000	GNB1'	'GNB1'	protein_coding	5000	163	36.0437
344	1	1715000	1720000		'GNB1'	protein_coding	347	1	1730000	1735000		'GNB1'	protein_coding	15000	11	5.31624
345	1	1720000	1725000	GNB1'	'GNB1'	protein_coding	347	1	1730000	1735000		'GNB1'	protein_coding	10000	21	8.29938
347	1	1730000	1735000		'GNB1'	protein_coding	348	1	1735000	1740000		'GNB1'	protein_coding	5000	98	15.3427
347	1	1730000	1735000		'GNB1'	protein_coding	350	1	1745000	1750000	GNB1'	'GNB1'	protein_coding	15000	12	6.5668
348	1	1735000	1740000		'GNB1'	protein_coding	350	1	1745000	1750000	GNB1'	'GNB1'	protein_coding	10000	15	5.055
350	1	1745000	1750000	GNB1'	'GNB1'	protein_coding	352	1	1755000	1760000	GNB1'	'GNB1'	protein_coding	10000	20	5.8331
352	1	1755000	1760000	GNB1'	'GNB1'	protein_coding	355	1	1770000	1775000		'GNB1'	protein_coding	15000	26	17.0086
355	1	1770000	1775000		'GNB1'	protein_coding	357	1	1780000	1785000		'GNB1'	protein_coding	10000	17	6.5103
360	1	1795000	1800000		'GNB1'	protein_coding	362	1	1805000	1810000		'GNB1'	protein_coding	10000	33	18.2513
362	1	1805000	1810000		'GNB1'	protein_coding	363	1	1810000	1815000		'GNB1'	protein_coding	5000	133	30.3929
372	1	1855000	1860000	C1orf222'	'C1orf222'	protein_coding	374	1	1865000	1870000		'C1orf222'	protein_coding	10000	17	6.48189
374	1	1865000	1870000		'C1orf222'	protein_coding	376	1	1875000	1880000		'C1orf222';'CATG00000071025.1'	protein_coding	10000	18	6.52274
380	1	1895000	1900000	C1orf222'	'C1orf222'	protein_coding	382	1	1905000	1910000		'C1orf222'	protein_coding	10000	16	6.46575
388	1	1935000	1940000	C1orf222'	'C1orf222'	protein_coding	390	1	1945000	1950000	GABRD';RP11-547D24.1'	'RP11-547D24.1'	noncoding_lncRNA_divergent	10000	34	16.2899
388	1	1935000	1940000	C1orf222'	'C1orf222'	protein_coding	396	1	1975000	1980000		'CATG00000043697.1';'PRKCZ'	protein_coding	40000	5	6.4093
390	1	1945000	1950000	GABRD';RP11-547D24.1'	'RP11-547D24.1'	noncoding_lncRNA_divergent	392	1	1955000	1960000		'GABRD'	protein_coding	10000	22	9.06935
391	1	1950000	1955000	GABRD'	'GABRD';'RP11-547D24.1'	noncoding_lncRNA_divergent;protein_coding	392	1	1955000	1960000		'GABRD'	protein_coding	5000	69	11.2157
399	1	1990000	1995000		'PRKCZ'	protein_coding	400	1	1995000	2000000		'PRKCZ'	protein_coding	5000	62	7.7829
400	1	1995000	2000000		'PRKCZ'	protein_coding	402	1	2005000	2010000	PRKCZ'	'PRKCZ'	protein_coding	10000	33	16.8939
400	1	1995000	2000000		'PRKCZ'	protein_coding	407	1	2030000	2035000		'PRKCZ'	protein_coding	35000	10	13.0554
402	1	2005000	2010000	PRKCZ'	'PRKCZ'	protein_coding	407	1	2030000	2035000		'PRKCZ'	protein_coding	25000	10	10.6412
407	1	2030000	2035000		'PRKCZ'	protein_coding	410	1	2045000	2050000	PRKCZ'	'PRKCZ'	protein_coding	15000	13	8.92773
407	1	2030000	2035000		'PRKCZ'	protein_coding	421	1	2100000	2105000	PRKCZ'	'PRKCZ'	protein_coding	70000	5	6.45588
410	1	2045000	2050000	PRKCZ'	'PRKCZ'	protein_coding	412	1	2055000	2060000		'PRKCZ'	protein_coding	10000	17	7.41297
412	1	2055000	2060000		'PRKCZ'	protein_coding	413	1	2060000	2065000	PRKCZ'	'PRKCZ'	protein_coding	5000	45	5.01005
420	1	2095000	2100000	PRKCZ'	'PRKCZ'	protein_coding	421	1	2100000	2105000	PRKCZ'	'PRKCZ'	protein_coding	5000	95	13.9857
421	1	2100000	2105000	PRKCZ'	'PRKCZ'	protein_coding	422	1	2105000	2110000		'C1orf86';'PRKCZ'	protein_coding	5000	59	5.8763
422	1	2105000	2110000		'C1orf86';'PRKCZ'	protein_coding	424	1	2115000	2120000	RP11-181G12.2'	'C1orf86';'PRKCZ';'RP11-181G12.2'	noncoding_antisense;protein_coding	10000	20	7.89419
424	1	2115000	2120000	RP11-181G12.2'	'C1orf86';'PRKCZ';'RP11-181G12.2'	noncoding_antisense;protein_coding	425	1	2120000	2125000	AL590822.2';C1orf86'	'AL590822.2';'C1orf86';'PRKCZ'	protein_coding	5000	63	7.801
431	1	2150000	2155000		'CATG00000043759.1';'RP11-181G12.4'	noncoding_lncRNA_divergent	432	1	2155000	2160000	SKI'	'CATG00000043759.1';'SKI'	noncoding_lncRNA_divergent;protein_coding	5000	131	30.7403
437	1	2180000	2185000	SKI'	'SKI'	protein_coding	438	1	2185000	2190000		'SKI'	protein_coding	5000	50	6.58819
439	1	2190000	2195000		'SKI'	protein_coding	440	1	2195000	2200000		'SKI'	protein_coding	5000	57	7.31343
443	1	2210000	2215000		'SKI'	protein_coding	447	1	2230000	2235000	SKI'	'SKI'	protein_coding	20000	12	10.3524
447	1	2230000	2235000	SKI'	'SKI'	protein_coding	448	1	2235000	2240000	SKI'	'SKI'	protein_coding	5000	98	15.733
462	1	2305000	2310000	MORN1';RP4-740C4.8';RP4-740C4.9'	'MORN1';'RP4-740C4.8';'RP4-740C4.9'	noncoding_sense_intronic;protein_coding	466	1	2325000	2330000	RER1'	'MORN1';'RER1'	protein_coding	20000	13	12.9793
475	1	2370000	2375000		'PLCH2'	protein_coding	478	1	2385000	2390000		'PLCH2'	protein_coding	15000	11	7.90078
484	1	2415000	2420000		'PLCH2'	protein_coding	487	1	2430000	2435000	PLCH2'	'PLCH2'	protein_coding	15000	11	7.91996
489	1	2440000	2445000	PANK4'	'PANK4';'PLCH2'	protein_coding	491	1	2450000	2455000	PANK4'	'PANK4'	protein_coding	10000	24	11.3931
494	1	2465000	2470000		'RP3-395M20.12'	noncoding_lncRNA_intergenic	497	1	2480000	2485000	RP3-395M20.8'	'RP3-395M20.12';'RP3-395M20.8'	noncoding_lncRNA_divergent;noncoding_lncRNA_intergenic	15000	12	8.78664
503	1	2510000	2515000	RP3-395M20.9'	'CATG00000043937.1';'CATG00000043952.1';'CATG00000043953.1';'RP3-395M20.9'	noncoding_antisense;noncoding_lncRNA_divergent;noncoding_lncRNA_intergenic;protein_coding	505	1	2520000	2525000	FAM213B';MMEL1'	'FAM213B';'MMEL1'	protein_coding	10000	17	6.53625
507	1	2530000	2535000		'MMEL1'	protein_coding	510	1	2545000	2550000		'MMEL1'	protein_coding	15000	10	5.37492
508	1	2535000	2540000		'MMEL1'	protein_coding	510	1	2545000	2550000		'MMEL1'	protein_coding	10000	14	4.61493
511	1	2550000	2555000		'MMEL1'	protein_coding	512	1	2555000	2560000	MMEL1'	'MMEL1'	protein_coding	5000	61	7.46954
511	1	2550000	2555000		'MMEL1'	protein_coding	514	1	2565000	2570000	MMEL1';RP13-436F16.1';TTC34'	'CATG00000096867.1';'RP13-436F16.1';'TTC34'	noncoding_antisense;protein_coding	15000	11	6.38573
512	1	2555000	2560000	MMEL1'	'MMEL1'	protein_coding	516	1	2575000	2580000		'TTC34'	protein_coding	20000	8	6.21415
517	1	2580000	2585000		'TTC34'	protein_coding	524	1	2615000	2620000		'TTC34'	protein_coding	35000	9	21.2472
517	1	2580000	2585000		'TTC34'	protein_coding	525	1	2620000	2625000		'TTC34'	protein_coding	40000	12	31.1421
518	1	2585000	2590000		'TTC34'	protein_coding	524	1	2615000	2620000		'TTC34'	protein_coding	30000	10	22.076
518	1	2585000	2590000		'TTC34'	protein_coding	525	1	2620000	2625000		'TTC34'	protein_coding	35000	12	29.5041
518	1	2585000	2590000		'TTC34'	protein_coding	526	1	2625000	2630000		'TTC34'	protein_coding	40000	29	36.7368
524	1	2615000	2620000		'TTC34'	protein_coding	526	1	2625000	2630000		'TTC34'	protein_coding	10000	33	36.7368
525	1	2620000	2625000		'TTC34'	protein_coding	526	1	2625000	2630000		'TTC34'	protein_coding	5000	32	12.1214
527	1	2630000	2635000		'TTC34'	protein_coding	538	1	2685000	2690000		'TTC34'	protein_coding	55000	7	16.7694
540	1	2695000	2700000		'TTC34'	protein_coding	542	1	2705000	2710000	TTC34'	'TTC34'	protein_coding	10000	53	25.4569
540	1	2695000	2700000		'TTC34'	protein_coding	548	1	2735000	2740000				40000	5	5.58513
542	1	2705000	2710000	TTC34'	'TTC34'	protein_coding	543	1	2710000	2715000		'TTC34'	protein_coding	5000	78	11.4277
543	1	2710000	2715000		'TTC34'	protein_coding	548	1	2735000	2740000				25000	7	6.64994
544	1	2715000	2720000	TTC34'	'TTC34'	protein_coding	548	1	2735000	2740000				20000	9	7.99435
562	1	2805000	2810000				564	1	2815000	2820000				10000	35	17.8135
565	1	2820000	2825000				569	1	2840000	2845000				20000	7	5.82183
569	1	2840000	2845000				574	1	2865000	2870000				25000	6	5.68553
583	1	2910000	2915000		'CATG00000103624.1'	protein_coding	584	1	2915000	2920000		'CATG00000103624.1'	protein_coding	5000	88	16.6622
585	1	2920000	2925000				586	1	2925000	2930000				5000	143	24.3524
586	1	2925000	2930000				589	1	2940000	2945000				15000	36	29.0329
589	1	2940000	2945000				590	1	2945000	2950000				5000	49	4.77333
591	1	2950000	2955000				594	1	2965000	2970000				15000	12	6.97489
595	1	2970000	2975000		'LINC00982'	noncoding_lncRNA_divergent	600	1	2995000	3000000		'PRDM16'	protein_coding	25000	12	10.8155
596	1	2975000	2980000	AL008733.1';LINC00982'	'AL008733.1';'LINC00982'	noncoding_lncRNA_divergent;noncoding_pseudogene	600	1	2995000	3000000		'PRDM16'	protein_coding	20000	9	7.22003
600	1	2995000	3000000		'PRDM16'	protein_coding	606	1	3025000	3030000		'PRDM16'	protein_coding	30000	8	7.48393
600	1	2995000	3000000		'PRDM16'	protein_coding	643	1	3210000	3215000		'CATG00000044101.1';'PRDM16'	protein_coding	215000	6	8.57138
606	1	3025000	3030000		'PRDM16'	protein_coding	608	1	3035000	3040000		'PRDM16'	protein_coding	10000	23	8.6947
618	1	3085000	3090000		'PRDM16'	protein_coding	620	1	3095000	3100000		'PRDM16'	protein_coding	10000	20	8.50783
623	1	3110000	3115000		'CATG00000044079.1';'PRDM16'	protein_coding	624	1	3115000	3120000		'CATG00000044079.1';'PRDM16'	protein_coding	5000	183	36.7368
624	1	3115000	3120000		'CATG00000044079.1';'PRDM16'	protein_coding	627	1	3130000	3135000		'PRDM16'	protein_coding	15000	10	5.0379
625	1	3120000	3125000		'CATG00000044079.1';'PRDM16'	protein_coding	627	1	3130000	3135000		'PRDM16'	protein_coding	10000	22	8.81919
627	1	3130000	3135000		'PRDM16'	protein_coding	629	1	3140000	3145000		'PRDM16'	protein_coding	10000	36	17.0507
627	1	3130000	3135000		'PRDM16'	protein_coding	630	1	3145000	3150000		'PRDM16'	protein_coding	15000	11	6.07859
631	1	3150000	3155000	PRDM16'	'PRDM16'	protein_coding	640	1	3195000	3200000		'PRDM16'	protein_coding	45000	6	8.99855
643	1	3210000	3215000		'CATG00000044101.1';'PRDM16'	protein_coding	646	1	3225000	3230000		'CATG00000044101.1';'PRDM16';'RP11-22L13.1'	noncoding_lncRNA_lincRNA;protein_coding	15000	10	6.5065
650	1	3245000	3250000		'PRDM16'	protein_coding	651	1	3250000	3255000		'PRDM16'	protein_coding	5000	49	7.26822
653	1	3260000	3265000		'PRDM16'	protein_coding	654	1	3265000	3270000		'PRDM16'	protein_coding	5000	72	11.4388
657	1	3280000	3285000		'CATG00000044118.1';'PRDM16'	noncoding_lncRNA_noncoding_antisense;protein_coding	658	1	3285000	3290000		'CATG00000044118.1';'PRDM16'	noncoding_lncRNA_noncoding_antisense;protein_coding	5000	90	15.1102
663	1	3310000	3315000	PRDM16'	'PRDM16'	protein_coding	664	1	3315000	3320000		'PRDM16'	protein_coding	5000	67	9.88837
663	1	3310000	3315000	PRDM16'	'PRDM16'	protein_coding	668	1	3335000	3340000		'PRDM16'	protein_coding	25000	6	5.08744
664	1	3315000	3320000		'PRDM16'	protein_coding	668	1	3335000	3340000		'PRDM16'	protein_coding	20000	10	9.14174
669	1	3340000	3345000	PRDM16'	'PRDM16'	protein_coding	670	1	3345000	3350000		'PRDM16'	protein_coding	5000	45	5.52046
673	1	3360000	3365000		'CATG00000044142.1'	noncoding_lncRNA_intergenic	675	1	3370000	3375000	ARHGEF16'	'ARHGEF16';'CATG00000044142.1';'CATG00000044143.1'	noncoding_lncRNA_divergent;noncoding_lncRNA_intergenic;protein_coding	10000	17	7.08188
682	1	3405000	3410000	MEGF6'	'ARHGEF16';'MEGF6'	protein_coding	708	1	3535000	3540000		'RP11-46F15.2';'TPRG1L'	noncoding_lncRNA_divergent;protein_coding	130000	5	6.85624
689	1	3440000	3445000		'MEGF6'	protein_coding	695	1	3470000	3475000		'MEGF6'	protein_coding	30000	5	5.65468
695	1	3470000	3475000		'MEGF6'	protein_coding	699	1	3490000	3495000		'MEGF6'	protein_coding	20000	17	17.365
700	1	3495000	3500000		'MEGF6'	protein_coding	708	1	3535000	3540000		'RP11-46F15.2';'TPRG1L'	noncoding_lncRNA_divergent;protein_coding	40000	10	13.1554
704	1	3515000	3520000		'MEGF6'	protein_coding	708	1	3535000	3540000		'RP11-46F15.2';'TPRG1L'	noncoding_lncRNA_divergent;protein_coding	20000	15	14.0309
713	1	3560000	3565000		'WRAP73'	protein_coding	715	1	3570000	3575000	TP73';WRAP73'	'RP5-1092A11.5';'TP73'	noncoding_lncRNA_noncoding_antisense;protein_coding	10000	23	10.7083
726	1	3625000	3630000	RP5-1092A11.2'	'RP5-1092A11.2';'TP73'	noncoding_lncRNA_noncoding_antisense;protein_coding	730	1	3645000	3650000	TP73'	'TP73'	protein_coding	20000	7	6.0443
733	1	3660000	3665000	TP73-AS1'	'TP73-AS1'	noncoding_lncRNA_intergenic	734	1	3665000	3670000	CCDC27'	'CCDC27'	protein_coding	5000	68	11.0067
741	1	3700000	3705000	LRRC47';RN7SL574P';RP1-286D6.5'	'LRRC47';'RP1-286D6.5';'SMIM1'	noncoding_antisense;protein_coding	742	1	3705000	3710000		'LRRC47';'SMIM1'	protein_coding	5000	51	5.63659
745	1	3720000	3725000				748	1	3735000	3740000		'CEP104'	protein_coding	15000	23	16.0596
745	1	3720000	3725000				750	1	3745000	3750000	CEP104'	'CEP104'	protein_coding	25000	7	5.95683
748	1	3735000	3740000		'CEP104'	protein_coding	750	1	3745000	3750000	CEP104'	'CEP104'	protein_coding	10000	56	27.8397
751	1	3750000	3755000	CEP104'	'CEP104'	protein_coding	752	1	3755000	3760000	CEP104'	'CEP104'	protein_coding	5000	67	8.58397
753	1	3760000	3765000	CEP104'	'CEP104'	protein_coding	755	1	3770000	3775000	CEP104';DFFB'	'CEP104';'DFFB'	protein_coding	10000	17	5.75842
755	1	3770000	3775000	CEP104';DFFB'	'CEP104';'DFFB'	protein_coding	758	1	3785000	3790000	DFFB'	'DFFB'	protein_coding	15000	13	8.81809
768	1	3835000	3840000		'CATG00000044391.1';'RP13-15E13.1'	noncoding_lncRNA_divergent;noncoding_lncRNA_intergenic	800	1	3995000	4000000	RP13-614K11.1'			160000	7	10.9864
769	1	3840000	3845000				800	1	3995000	4000000	RP13-614K11.1'			155000	7	11.1408
769	1	3840000	3845000				801	1	4000000	4005000	RP13-614K11.1'	'RP13-614K11.1'	noncoding_lncRNA_intergenic	160000	5	6.97969
800	1	3995000	4000000	RP13-614K11.1'			801	1	4000000	4005000	RP13-614K11.1'	'RP13-614K11.1'	noncoding_lncRNA_intergenic	5000	141	27.5907
801	1	4000000	4005000	RP13-614K11.1'	'RP13-614K11.1'	noncoding_lncRNA_intergenic	802	1	4005000	4010000	RP13-614K11.2'	'RP13-614K11.1';'RP13-614K11.2'	noncoding_lncRNA_intergenic;noncoding_lncRNA_lincRNA	5000	109	17.4751
804	1	4015000	4020000		'RP13-614K11.1'	noncoding_lncRNA_intergenic	806	1	4025000	4030000				10000	25	9.43353
806	1	4025000	4030000				807	1	4030000	4035000				5000	165	28.6489
807	1	4030000	4035000				808	1	4035000	4040000		'CATG00000116875.1'	noncoding_lncRNA_intergenic	5000	101	15.9008
807	1	4030000	4035000				809	1	4040000	4045000		'CATG00000116875.1'	noncoding_lncRNA_intergenic	10000	20	6.01206
809	1	4040000	4045000		'CATG00000116875.1'	noncoding_lncRNA_intergenic	811	1	4050000	4055000		'CATG00000116875.1'	noncoding_lncRNA_intergenic	10000	21	6.78871
811	1	4050000	4055000		'CATG00000116875.1'	noncoding_lncRNA_intergenic	815	1	4070000	4075000		'CATG00000044427.1';'CATG00000116875.1'	noncoding_lncRNA_intergenic	20000	42	36.7368
816	1	4075000	4080000		'CATG00000044427.1';'CATG00000116875.1';'CATG00000116876.1'	noncoding_lncRNA_intergenic;protein_coding	819	1	4090000	4095000		'CATG00000044427.1';'CATG00000116875.1';'CATG00000116876.1'	noncoding_lncRNA_intergenic;protein_coding	15000	24	17.2055
821	1	4100000	4105000		'CATG00000044427.1';'CATG00000116875.1';'CATG00000116876.1'	noncoding_lncRNA_intergenic;protein_coding	824	1	4115000	4120000		'CATG00000116875.1';'CATG00000116876.1'	noncoding_lncRNA_intergenic;protein_coding	15000	24	16.5761
824	1	4115000	4120000		'CATG00000116875.1';'CATG00000116876.1'	noncoding_lncRNA_intergenic;protein_coding	827	1	4130000	4135000		'CATG00000116875.1'	noncoding_lncRNA_intergenic	15000	13	8.98081
824	1	4115000	4120000		'CATG00000116875.1';'CATG00000116876.1'	noncoding_lncRNA_intergenic;protein_coding	828	1	4135000	4140000		'CATG00000116875.1'	noncoding_lncRNA_intergenic	20000	8	6.33149
824	1	4115000	4120000		'CATG00000116875.1';'CATG00000116876.1'	noncoding_lncRNA_intergenic;protein_coding	831	1	4150000	4155000		'CATG00000116875.1'	noncoding_lncRNA_intergenic	35000	5	5.09289
832	1	4155000	4160000				1133	1	5660000	5665000		'RP11-154H17.1'	noncoding_lncRNA_intergenic	1505000	5	10.4483
833	1	4160000	4165000				834	1	4165000	4170000		'CATG00000044462.1';'CATG00000117061.1'	noncoding_lncRNA_intergenic	5000	58	5.64245
834	1	4165000	4170000		'CATG00000044462.1';'CATG00000117061.1'	noncoding_lncRNA_intergenic	835	1	4170000	4175000		'CATG00000117061.1'	noncoding_lncRNA_intergenic	5000	66	6.12121
835	1	4170000	4175000		'CATG00000117061.1'	noncoding_lncRNA_intergenic	836	1	4175000	4180000		'CATG00000117061.1'	noncoding_lncRNA_intergenic	5000	53	5.23992
838	1	4185000	4190000		'CATG00000117061.1'	noncoding_lncRNA_intergenic	839	1	4190000	4195000		'CATG00000117061.1'	noncoding_lncRNA_intergenic	5000	51	4.61256
844	1	4215000	4220000				845	1	4220000	4225000				5000	67	11.233
846	1	4225000	4230000				849	1	4240000	4245000				15000	21	15.2542
846	1	4225000	4230000				850	1	4245000	4250000				20000	9	5.81403
849	1	4240000	4245000				1023	1	5110000	5115000				870000	10	14.5641
850	1	4245000	4250000				851	1	4250000	4255000				5000	61	4.81312
852	1	4255000	4260000				853	1	4260000	4265000				5000	101	11.1355
853	1	4260000	4265000				854	1	4265000	4270000				5000	108	13.071
853	1	4260000	4265000				860	1	4295000	4300000				35000	7	6.09653
854	1	4265000	4270000				860	1	4295000	4300000				30000	6	4.93503
855	1	4270000	4275000				856	1	4275000	4280000				5000	54	6.59843
856	1	4275000	4280000				860	1	4295000	4300000				20000	33	32.5173
860	1	4295000	4300000				861	1	4300000	4305000				5000	133	17.8017
861	1	4300000	4305000				863	1	4310000	4315000				10000	55	28.0719
861	1	4300000	4305000				867	1	4330000	4335000				30000	6	5.84421
861	1	4300000	4305000				869	1	4340000	4345000				40000	5	5.03041
864	1	4315000	4320000				865	1	4320000	4325000				5000	76	8.60237
865	1	4320000	4325000				869	1	4340000	4345000				20000	9	4.74453
867	1	4330000	4335000				868	1	4335000	4340000				5000	139	28.2621
869	1	4340000	4345000				872	1	4355000	4360000				15000	11	4.6978
870	1	4345000	4350000				872	1	4355000	4360000				10000	23	8.97116
872	1	4355000	4360000				874	1	4365000	4370000				10000	21	7.9978
875	1	4370000	4375000				876	1	4375000	4380000				5000	56	6.25055
880	1	4395000	4400000				881	1	4400000	4405000				5000	120	21.9618
885	1	4420000	4425000				887	1	4430000	4435000				10000	16	5.88641
887	1	4430000	4435000				888	1	4435000	4440000				5000	117	18.6022
887	1	4430000	4435000				889	1	4440000	4445000				10000	19	5.56359
889	1	4440000	4445000				890	1	4445000	4450000				5000	98	12.1145
890	1	4445000	4450000				892	1	4455000	4460000				10000	20	6.77035
893	1	4460000	4465000				894	1	4465000	4470000				5000	57	6.60808
896	1	4475000	4480000		'RP5-1166F10.1'	noncoding_lncRNA_intergenic	898	1	4485000	4490000				10000	29	10.7737
898	1	4485000	4490000				899	1	4490000	4495000				5000	100	12.7297
900	1	4495000	4500000				903	1	4510000	4515000				15000	13	9.49192
900	1	4495000	4500000				904	1	4515000	4520000				20000	8	6.25286
906	1	4525000	4530000				907	1	4530000	4535000				5000	176	31.0843
907	1	4530000	4535000				910	1	4545000	4550000				15000	51	36.7368
910	1	4545000	4550000				912	1	4555000	4560000				10000	20	7.63366
912	1	4555000	4560000				913	1	4560000	4565000				5000	97	16.1005
913	1	4560000	4565000				920	1	4595000	4600000				35000	5	5.31679
920	1	4595000	4600000				921	1	4600000	4605000				5000	68	8.29864
920	1	4595000	4600000				923	1	4610000	4615000	RP1-37J18.1'	'RP1-37J18.1'	noncoding_lncRNA_lincRNA	15000	12	6.48741
921	1	4600000	4605000				923	1	4610000	4615000	RP1-37J18.1'	'RP1-37J18.1'	noncoding_lncRNA_lincRNA	10000	36	17.2897
923	1	4610000	4615000	RP1-37J18.1'	'RP1-37J18.1'	noncoding_lncRNA_lincRNA	926	1	4625000	4630000				15000	12	5.40489
924	1	4615000	4620000				926	1	4625000	4630000				10000	23	7.06814
925	1	4620000	4625000				926	1	4625000	4630000				5000	141	25.8993
926	1	4625000	4630000				928	1	4635000	4640000		'RP1-37J18.2'	noncoding_lncRNA_intergenic	10000	56	30.9716
929	1	4640000	4645000		'RP1-37J18.2'	noncoding_lncRNA_intergenic	935	1	4670000	4675000				30000	12	15.536
936	1	4675000	4680000				937	1	4680000	4685000				5000	93	15.3087
938	1	4685000	4690000				945	1	4720000	4725000		'AJAP1'	protein_coding	35000	7	8.0646
939	1	4690000	4695000		'CATG00000118061.1'	noncoding_lncRNA_intergenic	945	1	4720000	4725000		'AJAP1'	protein_coding	30000	8	9.18673
946	1	4725000	4730000		'AJAP1';'CATG00000044538.1'	noncoding_lncRNA_noncoding_antisense;protein_coding	947	1	4730000	4735000		'AJAP1'	protein_coding	5000	76	10.8081
949	1	4740000	4745000		'AJAP1'	protein_coding	953	1	4760000	4765000		'AJAP1'	protein_coding	20000	7	4.86265
950	1	4745000	4750000		'AJAP1'	protein_coding	953	1	4760000	4765000		'AJAP1'	protein_coding	15000	15	10.7462
950	1	4745000	4750000		'AJAP1'	protein_coding	955	1	4770000	4775000	AJAP1'	'AJAP1'	protein_coding	25000	8	7.29643
953	1	4760000	4765000		'AJAP1'	protein_coding	955	1	4770000	4775000	AJAP1'	'AJAP1'	protein_coding	10000	15	4.64025
957	1	4780000	4785000		'AJAP1'	protein_coding	960	1	4795000	4800000		'AJAP1';'CATG00000044544.1'	noncoding_lncRNA_noncoding_antisense;protein_coding	15000	10	6.23021
960	1	4795000	4800000		'AJAP1';'CATG00000044544.1'	noncoding_lncRNA_noncoding_antisense;protein_coding	964	1	4815000	4820000		'AJAP1'	protein_coding	20000	9	7.38661
960	1	4795000	4800000		'AJAP1';'CATG00000044544.1'	noncoding_lncRNA_noncoding_antisense;protein_coding	972	1	4855000	4860000				60000	5	6.33283
964	1	4815000	4820000		'AJAP1'	protein_coding	965	1	4820000	4825000		'AJAP1'	protein_coding	5000	65	7.61615
965	1	4820000	4825000		'AJAP1'	protein_coding	968	1	4835000	4840000		'AJAP1'	protein_coding	15000	13	8.55131
965	1	4820000	4825000		'AJAP1'	protein_coding	969	1	4840000	4845000		'AJAP1'	protein_coding	20000	18	14.802
969	1	4840000	4845000		'AJAP1'	protein_coding	971	1	4850000	4855000		'AJAP1'	protein_coding	10000	48	23.7022
971	1	4850000	4855000		'AJAP1'	protein_coding	972	1	4855000	4860000				5000	64	6.04587
972	1	4855000	4860000				973	1	4860000	4865000				5000	81	11.1346
972	1	4855000	4860000				974	1	4865000	4870000				10000	42	16.4023
973	1	4860000	4865000				974	1	4865000	4870000				5000	68	7.43424
975	1	4870000	4875000				976	1	4875000	4880000				5000	243	36.7368
976	1	4875000	4880000				979	1	4890000	4895000				15000	14	8.00597
976	1	4875000	4880000				1032	1	5155000	5160000				280000	5	5.43736
983	1	4910000	4915000				984	1	4915000	4920000				5000	115	16.7203
986	1	4925000	4930000				988	1	4935000	4940000				10000	20	7.4365
986	1	4925000	4930000				996	1	4975000	4980000				50000	5	5.77286
988	1	4935000	4940000				989	1	4940000	4945000				5000	67	9.90934
990	1	4945000	4950000				993	1	4960000	4965000				15000	9	4.69326
994	1	4965000	4970000				995	1	4970000	4975000				5000	79	9.6981
995	1	4970000	4975000				996	1	4975000	4980000				5000	67	6.22989
996	1	4975000	4980000				997	1	4980000	4985000				5000	65	5.59534
999	1	4990000	4995000				1000	1	4995000	5000000				5000	71	10.9363
999	1	4990000	4995000				1001	1	5000000	5005000				10000	23	8.34016
1001	1	5000000	5005000				1002	1	5005000	5010000				5000	130	17.9387
1002	1	5005000	5010000				1003	1	5010000	5015000				5000	59	4.73623
1004	1	5015000	5020000		'CATG00000044552.1'	noncoding_lncRNA_intergenic	1006	1	5025000	5030000				10000	24	7.91746
1007	1	5030000	5035000				1009	1	5040000	5045000				10000	17	5.12542
1009	1	5040000	5045000				1010	1	5045000	5050000				5000	126	18.5839
1010	1	5045000	5050000				1011	1	5050000	5055000				5000	110	11.2622
1011	1	5050000	5055000				1013	1	5060000	5065000		'CATG00000000569.1'	noncoding_lncRNA_intergenic	10000	21	4.63351
1012	1	5055000	5060000		'CATG00000000569.1'	noncoding_lncRNA_intergenic	1013	1	5060000	5065000		'CATG00000000569.1'	noncoding_lncRNA_intergenic	5000	83	9.28993
1013	1	5060000	5065000		'CATG00000000569.1'	noncoding_lncRNA_intergenic	1014	1	5065000	5070000		'CATG00000000569.1'	noncoding_lncRNA_intergenic	5000	182	33.9642
1016	1	5075000	5080000		'CATG00000000569.1'	noncoding_lncRNA_intergenic	1018	1	5085000	5090000				10000	65	26.0313
1018	1	5085000	5090000				1020	1	5095000	5100000				10000	45	17.8859
1018	1	5085000	5090000				1021	1	5100000	5105000				15000	16	7.0678
1020	1	5095000	5100000				1021	1	5100000	5105000				5000	72	6.81659
1022	1	5105000	5110000				1023	1	5110000	5115000				5000	57	4.85452
1023	1	5110000	5115000				1024	1	5115000	5120000				5000	98	10.8806
1025	1	5120000	5125000				1026	1	5125000	5130000				5000	125	13.8678
1026	1	5125000	5130000				1027	1	5130000	5135000				5000	83	9.70473
1027	1	5130000	5135000				1028	1	5135000	5140000				5000	48	4.62459
1028	1	5135000	5140000				1031	1	5150000	5155000	RP11-542C10.1'	'RP11-542C10.1'	noncoding_lncRNA_lincRNA	15000	19	11.945
1029	1	5140000	5145000				1031	1	5150000	5155000	RP11-542C10.1'	'RP11-542C10.1'	noncoding_lncRNA_lincRNA	10000	47	23.355
1031	1	5150000	5155000	RP11-542C10.1'	'RP11-542C10.1'	noncoding_lncRNA_lincRNA	1032	1	5155000	5160000				5000	81	7.68934
1037	1	5180000	5185000				1039	1	5190000	5195000				10000	22	9.4644
1037	1	5180000	5185000				1040	1	5195000	5200000				15000	17	11.1366
1041	1	5200000	5205000				1042	1	5205000	5210000				5000	114	15.1287
1042	1	5205000	5210000				1043	1	5210000	5215000				5000	62	5.83278
1043	1	5210000	5215000				1044	1	5215000	5220000				5000	60	6.38071
1045	1	5220000	5225000				1046	1	5225000	5230000				5000	137	23.3047
1046	1	5225000	5230000				1049	1	5240000	5245000				15000	13	6.24495
1047	1	5230000	5235000				1049	1	5240000	5245000				10000	32	12.5033
1049	1	5240000	5245000				1050	1	5245000	5250000				5000	123	16.686
1049	1	5240000	5245000				1052	1	5255000	5260000				15000	11	5.46106
1050	1	5245000	5250000				1052	1	5255000	5260000				10000	36	17.5984
1050	1	5245000	5250000				1053	1	5260000	5265000				15000	11	5.92781
1054	1	5265000	5270000				1056	1	5275000	5280000				10000	40	18.0175
1054	1	5265000	5270000				1058	1	5285000	5290000				20000	19	14.8484
1056	1	5275000	5280000				1058	1	5285000	5290000				10000	45	20.7037
1060	1	5295000	5300000				1063	1	5310000	5315000				15000	21	14.0955
1063	1	5310000	5315000				1064	1	5315000	5320000				5000	177	28.337
1064	1	5315000	5320000				1069	1	5340000	5345000				25000	6	4.78407
1067	1	5330000	5335000				1068	1	5335000	5340000				5000	95	10.9005
1068	1	5335000	5340000				1069	1	5340000	5345000				5000	51	4.63507
1068	1	5335000	5340000				1071	1	5350000	5355000				15000	24	14.3602
1069	1	5340000	5345000				1071	1	5350000	5355000				10000	38	17.8636
1071	1	5350000	5355000				1073	1	5360000	5365000		'CATG00000044649.1'	protein_coding	10000	37	14.3598
1073	1	5360000	5365000		'CATG00000044649.1'	protein_coding	1076	1	5375000	5380000		'CATG00000044649.1'	protein_coding	15000	14	8.85643
1073	1	5360000	5365000		'CATG00000044649.1'	protein_coding	1077	1	5380000	5385000		'CATG00000044649.1'	protein_coding	20000	11	8.42656
1073	1	5360000	5365000		'CATG00000044649.1'	protein_coding	1078	1	5385000	5390000				25000	9	7.55237
1077	1	5380000	5385000		'CATG00000044649.1'	protein_coding	1078	1	5385000	5390000				5000	68	7.82555
1078	1	5385000	5390000				1081	1	5400000	5405000				15000	17	10.2781
1081	1	5400000	5405000				1083	1	5410000	5415000				10000	54	27.9093
1084	1	5415000	5420000				1086	1	5425000	5430000				10000	18	4.68111
1086	1	5425000	5430000				1087	1	5430000	5435000				5000	70	7.64334
1092	1	5455000	5460000		'CATG00000044667.1'	protein_coding	1094	1	5465000	5470000		'CATG00000044667.1'	protein_coding	10000	21	8.08699
1094	1	5465000	5470000		'CATG00000044667.1'	protein_coding	1096	1	5475000	5480000		'CATG00000044667.1'	protein_coding	10000	18	6.36295
1095	1	5470000	5475000		'CATG00000044667.1'	protein_coding	1096	1	5475000	5480000		'CATG00000044667.1'	protein_coding	5000	78	10.8229
1096	1	5475000	5480000		'CATG00000044667.1'	protein_coding	1099	1	5490000	5495000				15000	11	7.70256
1096	1	5475000	5480000		'CATG00000044667.1'	protein_coding	1100	1	5495000	5500000				20000	13	10.0418
1100	1	5495000	5500000				1101	1	5500000	5505000				5000	104	14.9795
1102	1	5505000	5510000				1105	1	5520000	5525000				15000	10	5.32452
1105	1	5520000	5525000				1106	1	5525000	5530000				5000	204	36.7368
1106	1	5525000	5530000				1108	1	5535000	5540000				10000	58	27.4533
1108	1	5535000	5540000				1132	1	5655000	5660000		'RP11-154H17.1'	noncoding_lncRNA_intergenic	120000	5	5.80935
1109	1	5540000	5545000				1113	1	5560000	5565000				20000	9	6.56543
1111	1	5550000	5555000	RP1-58B11.1'	'RP1-58B11.1'	noncoding_lncRNA_intergenic	1113	1	5560000	5565000				10000	54	30.9138
1114	1	5565000	5570000				1116	1	5575000	5580000				10000	30	13.2516
1116	1	5575000	5580000				1117	1	5580000	5585000				5000	75	7.28451
1118	1	5585000	5590000				1120	1	5595000	5600000				10000	20	7.22338
1120	1	5595000	5600000				1121	1	5600000	5605000				5000	61	5.79948
1121	1	5600000	5605000				1122	1	5605000	5610000				5000	59	5.05634
1122	1	5605000	5610000				1124	1	5615000	5620000				10000	37	15.8888
1127	1	5630000	5635000		'RP11-154H17.1'	noncoding_lncRNA_intergenic	1128	1	5635000	5640000		'RP11-154H17.1'	noncoding_lncRNA_intergenic	5000	57	5.79595
1128	1	5635000	5640000		'RP11-154H17.1'	noncoding_lncRNA_intergenic	1129	1	5640000	5645000		'RP11-154H17.1'	noncoding_lncRNA_intergenic	5000	222	36.7368
1129	1	5640000	5645000		'RP11-154H17.1'	noncoding_lncRNA_intergenic	1131	1	5650000	5655000		'RP11-154H17.1'	noncoding_lncRNA_intergenic	10000	47	21.3124
1131	1	5650000	5655000		'RP11-154H17.1'	noncoding_lncRNA_intergenic	1132	1	5655000	5660000		'RP11-154H17.1'	noncoding_lncRNA_intergenic	5000	79	8.25809
1135	1	5670000	5675000		'RP11-154H17.1'	noncoding_lncRNA_intergenic	1138	1	5685000	5690000		'RP11-154H17.1'	noncoding_lncRNA_intergenic	15000	37	34.6574
1135	1	5670000	5675000		'RP11-154H17.1'	noncoding_lncRNA_intergenic	1139	1	5690000	5695000		'RP11-154H17.1'	noncoding_lncRNA_intergenic	20000	8	5.03147
1139	1	5690000	5695000		'RP11-154H17.1'	noncoding_lncRNA_intergenic	1140	1	5695000	5700000		'RP11-154H17.1'	noncoding_lncRNA_intergenic	5000	92	9.22299
1140	1	5695000	5700000		'RP11-154H17.1'	noncoding_lncRNA_intergenic	1141	1	5700000	5705000		'RP11-154H17.1'	noncoding_lncRNA_intergenic	5000	143	23.9833
1144	1	5715000	5720000		'RP11-154H17.1'	noncoding_lncRNA_intergenic	1146	1	5725000	5730000	RP11-154H17.1'	'RP11-154H17.1'	noncoding_lncRNA_intergenic	10000	18	7.60807
1147	1	5730000	5735000		'RP11-154H17.1'	noncoding_lncRNA_intergenic	1148	1	5735000	5740000		'RP11-154H17.1'	noncoding_lncRNA_intergenic	5000	214	31.0669
1148	1	5735000	5740000		'RP11-154H17.1'	noncoding_lncRNA_intergenic	1149	1	5740000	5745000		'RP11-154H17.1'	noncoding_lncRNA_intergenic	5000	87	10.1627
1148	1	5735000	5740000		'RP11-154H17.1'	noncoding_lncRNA_intergenic	1150	1	5745000	5750000		'RP11-154H17.1'	noncoding_lncRNA_intergenic	10000	27	8.08375
1148	1	5735000	5740000		'RP11-154H17.1'	noncoding_lncRNA_intergenic	45552	1	227755000	227760000		'ZNF678'	protein_coding	222020000	19	25.5651
1150	1	5745000	5750000		'RP11-154H17.1'	noncoding_lncRNA_intergenic	1153	1	5760000	5765000		'RP11-154H17.1'	noncoding_lncRNA_intergenic	15000	10	4.62975
1151	1	5750000	5755000		'RP11-154H17.1'	noncoding_lncRNA_intergenic	1153	1	5760000	5765000		'RP11-154H17.1'	noncoding_lncRNA_intergenic	10000	50	24.7751
1153	1	5760000	5765000		'RP11-154H17.1'	noncoding_lncRNA_intergenic	1154	1	5765000	5770000		'RP11-154H17.1'	noncoding_lncRNA_intergenic	5000	85	11.0534
1153	1	5760000	5765000		'RP11-154H17.1'	noncoding_lncRNA_intergenic	1155	1	5770000	5775000		'RP11-154H17.1'	noncoding_lncRNA_intergenic	10000	20	6.62465
1157	1	5780000	5785000		'RP11-154H17.1'	noncoding_lncRNA_intergenic	1158	1	5785000	5790000		'RP11-154H17.1'	noncoding_lncRNA_intergenic	5000	60	6.80847
1161	1	5800000	5805000		'RP11-154H17.1'	noncoding_lncRNA_intergenic	1163	1	5810000	5815000		'RP11-154H17.1'	noncoding_lncRNA_intergenic	10000	20	8.55654
1164	1	5815000	5820000				1165	1	5820000	5825000				5000	102	15.4582
1165	1	5820000	5825000				1167	1	5830000	5835000		'CATG00000044753.1'	noncoding_lncRNA_intergenic	10000	55	26.3573
1169	1	5840000	5845000				1171	1	5850000	5855000				10000	16	5.98018
1174	1	5865000	5870000				1176	1	5875000	5880000	AL356693.1'	'AL356693.1'	noncoding_miRNA	10000	23	7.79772
1174	1	5865000	5870000				1180	1	5895000	5900000				30000	6	5.41864
1176	1	5875000	5880000	AL356693.1'	'AL356693.1'	noncoding_miRNA	1180	1	5895000	5900000				20000	11	9.598
1176	1	5875000	5880000	AL356693.1'	'AL356693.1'	noncoding_miRNA	1181	1	5900000	5905000				25000	7	6.08311
1180	1	5895000	5900000				1181	1	5900000	5905000				5000	80	10.7736
1181	1	5900000	5905000				1182	1	5905000	5910000				5000	89	11.7619
1182	1	5905000	5910000				1188	1	5935000	5940000	NPHP4'	'NPHP4'	protein_coding	30000	6	5.44805
1183	1	5910000	5915000		'NPHP4'	protein_coding	1187	1	5930000	5935000	NPHP4'	'NPHP4'	protein_coding	20000	7	5.96154
1183	1	5910000	5915000		'NPHP4'	protein_coding	1188	1	5935000	5940000	NPHP4'	'NPHP4'	protein_coding	25000	7	5.82828
1188	1	5935000	5940000	NPHP4'	'NPHP4'	protein_coding	1189	1	5940000	5945000	NPHP4'	'NPHP4'	protein_coding	5000	68	8.88632
1188	1	5935000	5940000	NPHP4'	'NPHP4'	protein_coding	1191	1	5950000	5955000	AL356261.1'	'AL356261.1';'NPHP4'	noncoding_miRNA;protein_coding	15000	26	19.4518
1193	1	5960000	5965000	NPHP4'	'NPHP4'	protein_coding	1194	1	5965000	5970000	NPHP4'	'NPHP4'	protein_coding	5000	217	36.7368
1195	1	5970000	5975000		'NPHP4'	protein_coding	1196	1	5975000	5980000		'NPHP4'	protein_coding	5000	280	36.7368
1197	1	5980000	5985000		'NPHP4'	protein_coding	1199	1	5990000	5995000		'NPHP4'	protein_coding	10000	122	36.7368
1199	1	5990000	5995000		'NPHP4'	protein_coding	1201	1	6000000	6005000		'NPHP4'	protein_coding	10000	34	15.5268
1199	1	5990000	5995000		'NPHP4'	protein_coding	1202	1	6005000	6010000		'NPHP4'	protein_coding	15000	17	10.89
1209	1	6040000	6045000		'NPHP4'	protein_coding	1211	1	6050000	6055000	KCNAB2';NPHP4'	'KCNAB2';'NPHP4'	protein_coding	10000	14	4.6631
1221	1	6100000	6105000	AL035406.1';KCNAB2'	'AL035406.1';'KCNAB2'	protein_coding	1223	1	6110000	6115000		'KCNAB2'	protein_coding	10000	15	5.7769
1223	1	6110000	6115000		'KCNAB2'	protein_coding	1227	1	6130000	6135000		'KCNAB2'	protein_coding	20000	8	6.99054
1233	1	6160000	6165000		'CHD5';'KCNAB2'	protein_coding	1236	1	6175000	6180000		'CHD5'	protein_coding	15000	14	8.98406
1234	1	6165000	6170000	CHD5'	'CHD5';'KCNAB2'	protein_coding	1236	1	6175000	6180000		'CHD5'	protein_coding	10000	30	14.5948
1236	1	6175000	6180000		'CHD5'	protein_coding	1239	1	6190000	6195000	CHD5'	'CHD5'	protein_coding	15000	17	12.356
1236	1	6175000	6180000		'CHD5'	protein_coding	1240	1	6195000	6200000		'CHD5'	protein_coding	20000	10	6.9485
1240	1	6195000	6200000		'CHD5'	protein_coding	1242	1	6205000	6210000	CHD5'	'CHD5'	protein_coding	10000	31	13.7989
1245	1	6220000	6225000		'CHD5'	protein_coding	1246	1	6225000	6230000		'CHD5'	protein_coding	5000	61	7.79375
1250	1	6245000	6250000		'CATG00000002314.1';'RPL22'	noncoding_lncRNA_intergenic;protein_coding	1252	1	6255000	6260000	RPL22'	'RPL22'	protein_coding	10000	18	6.26555
1252	1	6255000	6260000	RPL22'	'RPL22'	protein_coding	1253	1	6260000	6265000	RNF207';RP1-120G22.11';RPL22'	'RP1-120G22.11';'RPL22'	noncoding_lncRNA_divergent;protein_coding	5000	123	28.7817
1255	1	6270000	6275000	RNF207';RPL22'	'RNF207'	protein_coding	1257	1	6280000	6285000	ICMT'	'ICMT';'RNF207'	protein_coding	10000	17	6.90729
1257	1	6280000	6285000	ICMT'	'ICMT';'RNF207'	protein_coding	1258	1	6285000	6290000		'ICMT';'RNF207'	protein_coding	5000	67	7.75477
1258	1	6285000	6290000		'ICMT';'RNF207'	protein_coding	1259	1	6290000	6295000	ICMT'	'ICMT'	protein_coding	5000	89	10.7085
1260	1	6295000	6300000	ICMT';LINC00337'	'ICMT';'LINC00337'	noncoding_lncRNA_divergent;protein_coding	1261	1	6300000	6305000	HES3'	'HES3';'LINC00337'	noncoding_lncRNA_divergent;protein_coding	5000	57	7.70024
1267	1	6330000	6335000		'ACOT7'	protein_coding	1272	1	6355000	6360000	ACOT7'	'ACOT7'	protein_coding	25000	7	7.31179
1273	1	6360000	6365000		'ACOT7'	protein_coding	1276	1	6375000	6380000		'ACOT7'	protein_coding	15000	14	9.49734
1282	1	6405000	6410000		'ACOT7'	protein_coding	1285	1	6420000	6425000	ACOT7'	'ACOT7';'CATG00000045030.1'	noncoding_lncRNA_noncoding_sense_intronic;protein_coding	15000	12	6.29721
1285	1	6420000	6425000	ACOT7'	'ACOT7';'CATG00000045030.1'	noncoding_lncRNA_noncoding_sense_intronic;protein_coding	1289	1	6440000	6445000	ACOT7'	'ACOT7';'CATG00000045030.1'	noncoding_lncRNA_noncoding_sense_intronic;protein_coding	20000	16	14.391
1285	1	6420000	6425000	ACOT7'	'ACOT7';'CATG00000045030.1'	noncoding_lncRNA_noncoding_sense_intronic;protein_coding	1290	1	6445000	6450000	ACOT7'	'ACOT7';'CATG00000045030.1'	noncoding_lncRNA_noncoding_sense_intronic;protein_coding	25000	9	7.32095
1289	1	6440000	6445000	ACOT7'	'ACOT7';'CATG00000045030.1'	noncoding_lncRNA_noncoding_sense_intronic;protein_coding	1290	1	6445000	6450000	ACOT7'	'ACOT7';'CATG00000045030.1'	noncoding_lncRNA_noncoding_sense_intronic;protein_coding	5000	150	27.2904
1293	1	6460000	6465000		'RP1-202O8.3'	noncoding_lncRNA_divergent	1296	1	6475000	6480000	HES2'	'HES2'	protein_coding	15000	10	6.48476
1296	1	6475000	6480000	HES2'	'HES2'	protein_coding	1299	1	6490000	6495000	MIR4252'	'ESPN'	protein_coding	15000	18	14.523
1301	1	6500000	6505000	ESPN'	'ESPN';'RP1-202O8.2'	noncoding_antisense;protein_coding	3407	1	17030000	17035000		'ESPNP'	noncoding_pseudogene	10530000	6	11.3769
1311	1	6550000	6555000	PLEKHG5'	'CATG00000003734.1';'PLEKHG5'	noncoding_lncRNA_divergent;protein_coding	1316	1	6575000	6580000	PLEKHG5'	'PLEKHG5'	protein_coding	25000	7	7.49974
1316	1	6575000	6580000	PLEKHG5'	'PLEKHG5'	protein_coding	1319	1	6590000	6595000	NOL9'	'NOL9'	protein_coding	15000	14	9.91867
1319	1	6590000	6595000	NOL9'	'NOL9'	protein_coding	1320	1	6595000	6600000	RNU6-731P'	'NOL9'	protein_coding	5000	47	4.63711
1321	1	6600000	6605000	NOL9';RNU6-731P'	'NOL9';'RNU6-731P'	noncoding_snRNA;protein_coding	1325	1	6620000	6625000		'TAS1R1'	protein_coding	20000	12	9.78758
1325	1	6620000	6625000		'TAS1R1'	protein_coding	1326	1	6625000	6630000		'CATG00000045106.1';'TAS1R1'	noncoding_lncRNA_divergent;protein_coding	5000	118	18.1441
1326	1	6625000	6630000		'CATG00000045106.1';'TAS1R1'	noncoding_lncRNA_divergent;protein_coding	1328	1	6635000	6640000	ZBTB48'	'CATG00000045106.1';'KLHL21';'TAS1R1'	noncoding_lncRNA_divergent;protein_coding	10000	22	7.95728
1330	1	6645000	6650000	ZBTB48'	'KLHL21';'ZBTB48'	protein_coding	1332	1	6655000	6660000	KLHL21'	'KLHL21'	protein_coding	10000	17	6.77908
1332	1	6655000	6660000	KLHL21'	'KLHL21'	protein_coding	1337	1	6680000	6685000	THAP3'	'PHF13';'THAP3'	protein_coding	25000	11	12.6797
1337	1	6680000	6685000	THAP3'	'PHF13';'THAP3'	protein_coding	1341	1	6700000	6705000	DNAJC11'	'DNAJC11'	protein_coding	20000	7	5.54975
1341	1	6700000	6705000	DNAJC11'	'DNAJC11'	protein_coding	1345	1	6720000	6725000		'DNAJC11'	protein_coding	20000	14	14.3269
1348	1	6735000	6740000	DNAJC11'	'DNAJC11'	protein_coding	1352	1	6755000	6760000		'DNAJC11'	protein_coding	20000	18	18.6803
1352	1	6755000	6760000		'DNAJC11'	protein_coding	1354	1	6765000	6770000				10000	18	5.0242
1354	1	6765000	6770000				1355	1	6770000	6775000				5000	105	13.4116
1357	1	6780000	6785000	RP11-242F24.1'	'RP11-242F24.1'	noncoding_lncRNA_intergenic	1359	1	6790000	6795000		'RP11-242F24.1'	noncoding_lncRNA_intergenic	10000	14	4.79956
1364	1	6815000	6820000				1366	1	6825000	6830000				10000	27	13.6318
1364	1	6815000	6820000				1368	1	6835000	6840000				20000	7	4.71234
1366	1	6825000	6830000				1368	1	6835000	6840000				10000	22	9.05731
1368	1	6835000	6840000				1369	1	6840000	6845000	CAMTA1';RP11-312B8.1'	'RP11-312B8.1'	noncoding_lncRNA_divergent	5000	105	15.1668
1370	1	6845000	6850000	CAMTA1';RP11-312B8.1'	'CAMTA1';'RP11-312B8.1'	noncoding_lncRNA_divergent;protein_coding	1371	1	6850000	6855000		'CAMTA1'	protein_coding	5000	68	8.4662
1371	1	6850000	6855000		'CAMTA1'	protein_coding	1373	1	6860000	6865000		'CAMTA1'	protein_coding	10000	69	36.7368
1374	1	6865000	6870000	CAMTA1'	'CAMTA1'	protein_coding	1376	1	6875000	6880000		'CAMTA1'	protein_coding	10000	24	9.8633
1380	1	6895000	6900000	RP11-312B8.2'	'CAMTA1';'CATG00000004815.1'	noncoding_lncRNA_divergent;protein_coding	1382	1	6905000	6910000		'CAMTA1'	protein_coding	10000	36	19.4246
1381	1	6900000	6905000		'CAMTA1';'CATG00000004815.1'	noncoding_lncRNA_divergent;protein_coding	1382	1	6905000	6910000		'CAMTA1'	protein_coding	5000	64	8.79314
1382	1	6905000	6910000		'CAMTA1'	protein_coding	1384	1	6915000	6920000		'CAMTA1'	protein_coding	10000	34	13.3998
1385	1	6920000	6925000		'CAMTA1'	protein_coding	1386	1	6925000	6930000		'CAMTA1'	protein_coding	5000	111	16.6324
1386	1	6925000	6930000		'CAMTA1'	protein_coding	1388	1	6935000	6940000	CAMTA1'	'CAMTA1'	protein_coding	10000	42	19.0862
1388	1	6935000	6940000	CAMTA1'	'CAMTA1'	protein_coding	1389	1	6940000	6945000		'CAMTA1'	protein_coding	5000	70	7.20286
1389	1	6940000	6945000		'CAMTA1'	protein_coding	1390	1	6945000	6950000		'CAMTA1'	protein_coding	5000	70	9.14288
1391	1	6950000	6955000		'CAMTA1'	protein_coding	1392	1	6955000	6960000		'CAMTA1'	protein_coding	5000	60	6.92532
1391	1	6950000	6955000		'CAMTA1'	protein_coding	1393	1	6960000	6965000		'CAMTA1'	protein_coding	10000	20	5.93806
1393	1	6960000	6965000		'CAMTA1'	protein_coding	1394	1	6965000	6970000		'CAMTA1'	protein_coding	5000	64	6.58021
1396	1	6975000	6980000		'CAMTA1'	protein_coding	1397	1	6980000	6985000		'CAMTA1'	protein_coding	5000	70	11.1339
1396	1	6975000	6980000		'CAMTA1'	protein_coding	1398	1	6985000	6990000		'CAMTA1'	protein_coding	10000	21	7.65507
1403	1	7010000	7015000		'CAMTA1'	protein_coding	1404	1	7015000	7020000		'CAMTA1'	protein_coding	5000	68	10.3201
1406	1	7025000	7030000		'CAMTA1'	protein_coding	1407	1	7030000	7035000		'CAMTA1'	protein_coding	5000	50	5.11587
1407	1	7030000	7035000		'CAMTA1'	protein_coding	1409	1	7040000	7045000		'CAMTA1'	protein_coding	10000	33	14.4319
1409	1	7040000	7045000		'CAMTA1'	protein_coding	1410	1	7045000	7050000		'CAMTA1'	protein_coding	5000	57	6.10837
1411	1	7050000	7055000		'CAMTA1'	protein_coding	1412	1	7055000	7060000		'CAMTA1'	protein_coding	5000	69	7.1129
1412	1	7055000	7060000		'CAMTA1'	protein_coding	1414	1	7065000	7070000		'CAMTA1';'RP11-334N17.1'	noncoding_antisense;protein_coding	10000	20	7.72365
1412	1	7055000	7060000		'CAMTA1'	protein_coding	1419	1	7090000	7095000		'CAMTA1'	protein_coding	35000	6	6.77674
1414	1	7065000	7070000		'CAMTA1';'RP11-334N17.1'	noncoding_antisense;protein_coding	1419	1	7090000	7095000		'CAMTA1'	protein_coding	25000	7	6.0661
1415	1	7070000	7075000	RP11-334N17.1'	'CAMTA1';'RP11-334N17.1'	noncoding_antisense;protein_coding	1419	1	7090000	7095000		'CAMTA1'	protein_coding	20000	22	23.6977
1419	1	7090000	7095000		'CAMTA1'	protein_coding	1422	1	7105000	7110000		'CAMTA1'	protein_coding	15000	32	25.2573
1422	1	7105000	7110000		'CAMTA1'	protein_coding	1425	1	7120000	7125000		'CAMTA1'	protein_coding	15000	14	7.9273
1425	1	7120000	7125000		'CAMTA1'	protein_coding	1426	1	7125000	7130000		'CAMTA1'	protein_coding	5000	204	36.7368
1426	1	7125000	7130000		'CAMTA1'	protein_coding	1428	1	7135000	7140000		'CAMTA1'	protein_coding	10000	18	5.97987
1430	1	7145000	7150000		'CAMTA1'	protein_coding	1431	1	7150000	7155000		'CAMTA1'	protein_coding	5000	118	21.9527
1431	1	7150000	7155000		'CAMTA1'	protein_coding	1434	1	7165000	7170000		'CAMTA1'	protein_coding	15000	10	4.94049
1432	1	7155000	7160000		'CAMTA1'	protein_coding	1434	1	7165000	7170000		'CAMTA1'	protein_coding	10000	29	12.089
1435	1	7170000	7175000		'CAMTA1'	protein_coding	1437	1	7180000	7185000		'CAMTA1'	protein_coding	10000	26	11.5385
1437	1	7180000	7185000		'CAMTA1'	protein_coding	1440	1	7195000	7200000		'CAMTA1'	protein_coding	15000	10	4.99991
1440	1	7195000	7200000		'CAMTA1'	protein_coding	1442	1	7205000	7210000		'CAMTA1';'CATG00000004825.1'	protein_coding	10000	32	14.9774
1440	1	7195000	7200000		'CAMTA1'	protein_coding	1443	1	7210000	7215000		'CAMTA1'	protein_coding	15000	18	11.4438
1440	1	7195000	7200000		'CAMTA1'	protein_coding	1446	1	7225000	7230000		'CAMTA1'	protein_coding	30000	8	6.86657
1443	1	7210000	7215000		'CAMTA1'	protein_coding	1445	1	7220000	7225000		'CAMTA1'	protein_coding	10000	34	15.8192
1443	1	7210000	7215000		'CAMTA1'	protein_coding	1446	1	7225000	7230000		'CAMTA1'	protein_coding	15000	15	7.44501
1445	1	7220000	7225000		'CAMTA1'	protein_coding	1446	1	7225000	7230000		'CAMTA1'	protein_coding	5000	100	11.4696
1446	1	7225000	7230000		'CAMTA1'	protein_coding	1447	1	7230000	7235000		'CAMTA1'	protein_coding	5000	63	5.48123
1446	1	7225000	7230000		'CAMTA1'	protein_coding	1449	1	7240000	7245000		'CAMTA1'	protein_coding	15000	32	19.1091
1447	1	7230000	7235000		'CAMTA1'	protein_coding	1449	1	7240000	7245000		'CAMTA1'	protein_coding	10000	41	18.7796
1449	1	7240000	7245000		'CAMTA1'	protein_coding	1451	1	7250000	7255000		'CAMTA1'	protein_coding	10000	55	26.2424
1453	1	7260000	7265000		'CAMTA1'	protein_coding	1455	1	7270000	7275000		'CAMTA1'	protein_coding	10000	25	11.4806
1457	1	7280000	7285000	RNU1-8P'	'CAMTA1'	protein_coding	1458	1	7285000	7290000		'CAMTA1'	protein_coding	5000	157	24.7257
1458	1	7285000	7290000		'CAMTA1'	protein_coding	1459	1	7290000	7295000		'CAMTA1'	protein_coding	5000	50	4.78763
1458	1	7285000	7290000		'CAMTA1'	protein_coding	1460	1	7295000	7300000		'CAMTA1'	protein_coding	10000	25	8.2301
1460	1	7295000	7300000		'CAMTA1'	protein_coding	1462	1	7305000	7310000		'CAMTA1'	protein_coding	10000	43	21.2607
1462	1	7305000	7310000		'CAMTA1'	protein_coding	1464	1	7315000	7320000		'CAMTA1'	protein_coding	10000	25	10.8071
1464	1	7315000	7320000		'CAMTA1'	protein_coding	1465	1	7320000	7325000		'CAMTA1'	protein_coding	5000	106	17.7163
1470	1	7345000	7350000		'CAMTA1'	protein_coding	1471	1	7350000	7355000		'CAMTA1'	protein_coding	5000	166	28.3554
1472	1	7355000	7360000		'CAMTA1'	protein_coding	1473	1	7360000	7365000		'CAMTA1'	protein_coding	5000	79	11.7877
1473	1	7360000	7365000		'CAMTA1'	protein_coding	1475	1	7370000	7375000		'CAMTA1';'CATG00000004834.1'	noncoding_lncRNA_noncoding_sense_intronic;protein_coding	10000	22	6.45124
1477	1	7380000	7385000		'CAMTA1'	protein_coding	1478	1	7385000	7390000		'CAMTA1'	protein_coding	5000	108	18.5967
1478	1	7385000	7390000		'CAMTA1'	protein_coding	1479	1	7390000	7395000		'CAMTA1'	protein_coding	5000	192	36.7368
1479	1	7390000	7395000		'CAMTA1'	protein_coding	1484	1	7415000	7420000		'CAMTA1'	protein_coding	25000	23	25.8192
1484	1	7415000	7420000		'CAMTA1'	protein_coding	1487	1	7430000	7435000	CAMTA1-IT1'	'CAMTA1';'CAMTA1-IT1'	noncoding_sense_intronic;protein_coding	15000	11	5.3285
1485	1	7420000	7425000		'CAMTA1'	protein_coding	1487	1	7430000	7435000	CAMTA1-IT1'	'CAMTA1';'CAMTA1-IT1'	noncoding_sense_intronic;protein_coding	10000	21	8.32473
1488	1	7435000	7440000		'CAMTA1';'RP3-453P22.2'	noncoding_lncRNA_noncoding_antisense;protein_coding	1490	1	7445000	7450000	RP3-453P22.2'	'CAMTA1';'RP3-453P22.2'	noncoding_lncRNA_noncoding_antisense;protein_coding	10000	23	9.07262
1490	1	7445000	7450000	RP3-453P22.2'	'CAMTA1';'RP3-453P22.2'	noncoding_lncRNA_noncoding_antisense;protein_coding	1492	1	7455000	7460000		'CAMTA1'	protein_coding	10000	19	6.04707
1492	1	7455000	7460000		'CAMTA1'	protein_coding	1493	1	7460000	7465000		'CAMTA1'	protein_coding	5000	70	6.41625
1499	1	7490000	7495000		'CAMTA1'	protein_coding	1501	1	7500000	7505000	RP4-549F15.1'	'CAMTA1';'RP4-549F15.1'	noncoding_lncRNA_noncoding_antisense;protein_coding	10000	16	5.52361
1501	1	7500000	7505000	RP4-549F15.1'	'CAMTA1';'RP4-549F15.1'	noncoding_lncRNA_noncoding_antisense;protein_coding	1503	1	7510000	7515000		'CAMTA1'	protein_coding	10000	26	12.3712
1501	1	7500000	7505000	RP4-549F15.1'	'CAMTA1';'RP4-549F15.1'	noncoding_lncRNA_noncoding_antisense;protein_coding	1504	1	7515000	7520000		'CAMTA1'	protein_coding	15000	10	6.00406
1506	1	7525000	7530000		'CAMTA1'	protein_coding	1507	1	7530000	7535000		'CAMTA1'	protein_coding	5000	43	5.01581
1507	1	7530000	7535000		'CAMTA1'	protein_coding	1510	1	7545000	7550000		'CAMTA1';'CATG00000045327.1'	noncoding_lncRNA_noncoding_antisense;protein_coding	15000	18	13.7922
1510	1	7545000	7550000		'CAMTA1';'CATG00000045327.1'	noncoding_lncRNA_noncoding_antisense;protein_coding	1512	1	7555000	7560000		'CAMTA1'	protein_coding	10000	21	7.72108
1511	1	7550000	7555000		'CAMTA1';'CATG00000045327.1'	noncoding_lncRNA_noncoding_antisense;protein_coding	1512	1	7555000	7560000		'CAMTA1'	protein_coding	5000	137	30.2236
1512	1	7555000	7560000		'CAMTA1'	protein_coding	1515	1	7570000	7575000		'CAMTA1'	protein_coding	15000	19	12.6011
1515	1	7570000	7575000		'CAMTA1'	protein_coding	1516	1	7575000	7580000		'CAMTA1'	protein_coding	5000	75	10.3914
1518	1	7585000	7590000		'CAMTA1'	protein_coding	1519	1	7590000	7595000		'CAMTA1'	protein_coding	5000	88	14.4034
1520	1	7595000	7600000		'CAMTA1'	protein_coding	1521	1	7600000	7605000		'CAMTA1'	protein_coding	5000	84	14.9204
1521	1	7600000	7605000		'CAMTA1'	protein_coding	1528	1	7635000	7640000		'CAMTA1'	protein_coding	35000	5	5.20428
1526	1	7625000	7630000		'CAMTA1';'CATG00000004846.1'	protein_coding	1528	1	7635000	7640000		'CAMTA1'	protein_coding	10000	23	9.50589
1528	1	7635000	7640000		'CAMTA1'	protein_coding	1529	1	7640000	7645000		'CAMTA1'	protein_coding	5000	81	7.99025
1529	1	7640000	7645000		'CAMTA1'	protein_coding	1530	1	7645000	7650000		'CAMTA1'	protein_coding	5000	52	4.79933
1534	1	7665000	7670000		'CAMTA1'	protein_coding	1539	1	7690000	7695000		'CAMTA1'	protein_coding	25000	10	10.7068
1539	1	7690000	7695000		'CAMTA1'	protein_coding	1540	1	7695000	7700000		'CAMTA1'	protein_coding	5000	69	6.77506
1540	1	7695000	7700000		'CAMTA1'	protein_coding	1543	1	7710000	7715000		'CAMTA1'	protein_coding	15000	17	9.38423
1541	1	7700000	7705000		'CAMTA1'	protein_coding	1543	1	7710000	7715000		'CAMTA1'	protein_coding	10000	39	20.2227
1543	1	7710000	7715000		'CAMTA1'	protein_coding	1544	1	7715000	7720000		'CAMTA1'	protein_coding	5000	71	8.33958
1544	1	7715000	7720000		'CAMTA1'	protein_coding	1547	1	7730000	7735000		'CAMTA1'	protein_coding	15000	19	14.2472
1547	1	7730000	7735000		'CAMTA1'	protein_coding	1551	1	7750000	7755000	RP11-338N10.1'	'CAMTA1';'CATG00000045390.1';'RP11-338N10.1'	noncoding_lncRNA_lincRNA;protein_coding	20000	7	5.0627
1547	1	7730000	7735000		'CAMTA1'	protein_coding	1552	1	7755000	7760000	RP11-338N10.2';RP11-338N10.3'	'CAMTA1';'CATG00000045390.1';'RP11-338N10.2'	noncoding_lncRNA_lincRNA;protein_coding	25000	7	6.22185
1551	1	7750000	7755000	RP11-338N10.1'	'CAMTA1';'CATG00000045390.1';'RP11-338N10.1'	noncoding_lncRNA_lincRNA;protein_coding	1552	1	7755000	7760000	RP11-338N10.2';RP11-338N10.3'	'CAMTA1';'CATG00000045390.1';'RP11-338N10.2'	noncoding_lncRNA_lincRNA;protein_coding	5000	249	36.7368
1551	1	7750000	7755000	RP11-338N10.1'	'CAMTA1';'CATG00000045390.1';'RP11-338N10.1'	noncoding_lncRNA_lincRNA;protein_coding	1564	1	7815000	7820000		'CAMTA1'	protein_coding	65000	5	6.12278
1552	1	7755000	7760000	RP11-338N10.2';RP11-338N10.3'	'CAMTA1';'CATG00000045390.1';'RP11-338N10.2'	noncoding_lncRNA_lincRNA;protein_coding	1555	1	7770000	7775000		'CAMTA1'	protein_coding	15000	13	6.46639
1555	1	7770000	7775000		'CAMTA1'	protein_coding	1556	1	7775000	7780000		'CAMTA1'	protein_coding	5000	168	33.6458
1555	1	7770000	7775000		'CAMTA1'	protein_coding	1558	1	7785000	7790000		'CAMTA1'	protein_coding	15000	9	4.76539
1559	1	7790000	7795000		'CAMTA1'	protein_coding	1560	1	7795000	7800000	CAMTA1'	'CAMTA1'	protein_coding	5000	136	18.5958
1560	1	7795000	7800000	CAMTA1'	'CAMTA1'	protein_coding	1561	1	7800000	7805000	CAMTA1'	'CAMTA1'	protein_coding	5000	80	10.1984
1562	1	7805000	7810000	CAMTA1'	'CAMTA1'	protein_coding	1564	1	7815000	7820000		'CAMTA1'	protein_coding	10000	36	17.3488
1564	1	7815000	7820000		'CAMTA1'	protein_coding	1565	1	7820000	7825000		'CAMTA1'	protein_coding	5000	122	19.6892
1564	1	7815000	7820000		'CAMTA1'	protein_coding	1567	1	7830000	7835000	VAMP3'	'CAMTA1';'CATG00000045402.1';'VAMP3'	noncoding_lncRNA_divergent;protein_coding	15000	12	5.49514
1565	1	7820000	7825000		'CAMTA1'	protein_coding	1567	1	7830000	7835000	VAMP3'	'CAMTA1';'CATG00000045402.1';'VAMP3'	noncoding_lncRNA_divergent;protein_coding	10000	29	11.86
1567	1	7830000	7835000	VAMP3'	'CAMTA1';'CATG00000045402.1';'VAMP3'	noncoding_lncRNA_divergent;protein_coding	1568	1	7835000	7840000	RP3-467L1.6';VAMP3'	'CATG00000045457.1';'RP3-467L1.6';'VAMP3'	noncoding_lncRNA_divergent;noncoding_sense_intronic;protein_coding	5000	77	10.4883
1570	1	7845000	7850000	PER3'	'PER3'	protein_coding	1571	1	7850000	7855000		'PER3'	protein_coding	5000	189	36.7368
1573	1	7860000	7865000	PER3'	'PER3';'RP3-467L1.4'	noncoding_lncRNA_divergent;protein_coding	1574	1	7865000	7870000		'PER3';'RP3-467L1.4'	noncoding_lncRNA_divergent;protein_coding	5000	316	36.7368
1574	1	7865000	7870000		'PER3';'RP3-467L1.4'	noncoding_lncRNA_divergent;protein_coding	1575	1	7870000	7875000		'PER3';'RP3-467L1.4'	noncoding_lncRNA_divergent;protein_coding	5000	92	11.8223
1575	1	7870000	7875000		'PER3';'RP3-467L1.4'	noncoding_lncRNA_divergent;protein_coding	1576	1	7875000	7880000		'PER3';'RP3-467L1.4'	noncoding_lncRNA_divergent;protein_coding	5000	51	4.6865
1575	1	7870000	7875000		'PER3';'RP3-467L1.4'	noncoding_lncRNA_divergent;protein_coding	1577	1	7880000	7885000		'PER3';'RP3-467L1.4'	noncoding_lncRNA_divergent;protein_coding	10000	16	4.96141
1578	1	7885000	7890000	RP3-467L1.4'	'PER3';'RP3-467L1.4'	noncoding_lncRNA_divergent;protein_coding	1579	1	7890000	7895000		'PER3'	protein_coding	5000	212	36.7368
1579	1	7890000	7895000		'PER3'	protein_coding	1580	1	7895000	7900000	PER3'	'PER3'	protein_coding	5000	102	10.5695
1580	1	7895000	7900000	PER3'	'PER3'	protein_coding	1582	1	7905000	7910000		'PER3';'UTS2'	protein_coding	10000	83	36.7368
1580	1	7895000	7900000	PER3'	'PER3'	protein_coding	1598	1	7985000	7990000		'TNFRSF9'	protein_coding	90000	5	5.40566
1583	1	7910000	7915000	UTS2'	'UTS2'	protein_coding	1587	1	7930000	7935000		'UTS2'	protein_coding	20000	11	10.4993
1583	1	7910000	7915000	UTS2'	'UTS2'	protein_coding	1588	1	7935000	7940000		'UTS2'	protein_coding	25000	14	14.0581
1588	1	7935000	7940000		'UTS2'	protein_coding	1590	1	7945000	7950000		'UTS2'	protein_coding	10000	26	11.068
1590	1	7945000	7950000		'UTS2'	protein_coding	1591	1	7950000	7955000		'UTS2'	protein_coding	5000	98	22.8386
1593	1	7960000	7965000		'UTS2'	protein_coding	1595	1	7970000	7975000		'TNFRSF9';'UTS2'	protein_coding	10000	28	13.853
1593	1	7960000	7965000		'UTS2'	protein_coding	1596	1	7975000	7980000		'TNFRSF9'	protein_coding	15000	13	7.76222
1596	1	7975000	7980000		'TNFRSF9'	protein_coding	1597	1	7980000	7985000		'TNFRSF9'	protein_coding	5000	98	12.6851
1597	1	7980000	7985000		'TNFRSF9'	protein_coding	1598	1	7985000	7990000		'TNFRSF9'	protein_coding	5000	62	5.02061
1598	1	7985000	7990000		'TNFRSF9'	protein_coding	1601	1	8000000	8005000	RP5-892F13.2';TNFRSF9'	'CATG00000006009.1';'RP5-892F13.2';'TNFRSF9'	noncoding_lncRNA_divergent;noncoding_pseudogene;protein_coding	15000	28	20.8824
1604	1	8015000	8020000	PARK7'	'PARK7'	protein_coding	1605	1	8020000	8025000	PARK7'	'PARK7'	protein_coding	5000	185	36.7368
1605	1	8020000	8025000	PARK7'	'PARK7'	protein_coding	1608	1	8035000	8040000		'PARK7'	protein_coding	15000	22	16.5892
1608	1	8035000	8040000		'PARK7'	protein_coding	1609	1	8040000	8045000	Y_RNA'	'PARK7';'Y_RNA'	noncoding_misc_RNA;protein_coding	5000	52	5.78365
1608	1	8035000	8040000		'PARK7'	protein_coding	1675	1	8370000	8375000				335000	5	6.34335
1613	1	8060000	8065000		'ERRFI1'	protein_coding	1615	1	8070000	8075000	ERRFI1'	'ERRFI1'	protein_coding	10000	19	8.8143
1616	1	8075000	8080000	ERRFI1'	'ERRFI1'	protein_coding	1617	1	8080000	8085000		'ERRFI1'	protein_coding	5000	81	15.3071
1621	1	8100000	8105000		'RP11-431K24.1'	noncoding_lncRNA_divergent	1622	1	8105000	8110000		'RP11-431K24.1'	noncoding_lncRNA_divergent	5000	100	13.2833
1622	1	8105000	8110000		'RP11-431K24.1'	noncoding_lncRNA_divergent	1624	1	8115000	8120000	CTA-215D11.4'	'CTA-215D11.4';'RP11-431K24.1'	noncoding_lncRNA_divergent;noncoding_pseudogene	10000	40	18.6382
1625	1	8120000	8125000		'CATG00000006780.1';'CTA-215D11.4';'RP11-431K24.1'	noncoding_lncRNA_divergent;noncoding_pseudogene	1626	1	8125000	8130000		'RP11-431K24.1'	noncoding_lncRNA_divergent	5000	130	22.955
1626	1	8125000	8130000		'RP11-431K24.1'	noncoding_lncRNA_divergent	1627	1	8130000	8135000		'CATG00000006781.1';'RP11-431K24.1'	noncoding_lncRNA_divergent;noncoding_lncRNA_noncoding_sense_intronic	5000	76	9.42243
1627	1	8130000	8135000		'CATG00000006781.1';'RP11-431K24.1'	noncoding_lncRNA_divergent;noncoding_lncRNA_noncoding_sense_intronic	1629	1	8140000	8145000		'RP11-431K24.1'	noncoding_lncRNA_divergent	10000	16	5.5319
1630	1	8145000	8150000		'RP11-431K24.1'	noncoding_lncRNA_divergent	1632	1	8155000	8160000		'RP11-431K24.1'	noncoding_lncRNA_divergent	10000	25	9.04635
1632	1	8155000	8160000		'RP11-431K24.1'	noncoding_lncRNA_divergent	1634	1	8165000	8170000		'RP11-431K24.1'	noncoding_lncRNA_divergent	10000	73	36.7368
1632	1	8155000	8160000		'RP11-431K24.1'	noncoding_lncRNA_divergent	1635	1	8170000	8175000		'CATG00000006786.1';'RP11-431K24.1'	noncoding_lncRNA_divergent;noncoding_lncRNA_noncoding_sense_intronic	15000	12	6.2705
1635	1	8170000	8175000		'CATG00000006786.1';'RP11-431K24.1'	noncoding_lncRNA_divergent;noncoding_lncRNA_noncoding_sense_intronic	1636	1	8175000	8180000		'RP11-431K24.1'	noncoding_lncRNA_divergent	5000	105	15.7391
1636	1	8175000	8180000		'RP11-431K24.1'	noncoding_lncRNA_divergent	1637	1	8180000	8185000		'RP11-431K24.1'	noncoding_lncRNA_divergent	5000	54	4.78704
1637	1	8180000	8185000		'RP11-431K24.1'	noncoding_lncRNA_divergent	1638	1	8185000	8190000		'CATG00000045682.1';'RP11-431K24.1'	noncoding_lncRNA_divergent;noncoding_lncRNA_intergenic	5000	60	6.10416
1638	1	8185000	8190000		'CATG00000045682.1';'RP11-431K24.1'	noncoding_lncRNA_divergent;noncoding_lncRNA_intergenic	1642	1	8205000	8210000		'CATG00000045680.1';'RP11-431K24.1'	noncoding_lncRNA_divergent;noncoding_lncRNA_intergenic	20000	7	5.23929
1643	1	8210000	8215000		'RP11-431K24.1'	noncoding_lncRNA_divergent	1644	1	8215000	8220000		'RP11-431K24.1'	noncoding_lncRNA_divergent	5000	228	36.7368
1644	1	8215000	8220000		'RP11-431K24.1'	noncoding_lncRNA_divergent	1645	1	8220000	8225000		'RP11-431K24.1'	noncoding_lncRNA_divergent	5000	104	13.5954
1645	1	8220000	8225000		'RP11-431K24.1'	noncoding_lncRNA_divergent	1646	1	8225000	8230000		'RP11-431K24.1'	noncoding_lncRNA_divergent	5000	61	8.33738
1647	1	8230000	8235000		'RP11-431K24.1'	noncoding_lncRNA_divergent	1648	1	8235000	8240000		'RP11-431K24.1'	noncoding_lncRNA_divergent	5000	82	10.4694
1648	1	8235000	8240000		'RP11-431K24.1'	noncoding_lncRNA_divergent	1649	1	8240000	8245000		'RP11-431K24.1'	noncoding_lncRNA_divergent	5000	290	36.7368
1650	1	8245000	8250000	RP11-431K24.2'	'RP11-431K24.1'	noncoding_lncRNA_divergent	1651	1	8250000	8255000	RP11-431K24.2'	'RP11-431K24.1';'RP11-431K24.2'	noncoding_lncRNA_divergent;noncoding_pseudogene	5000	80	11.0185
1652	1	8255000	8260000		'RP11-431K24.1'	noncoding_lncRNA_divergent	1656	1	8275000	8280000	RP11-431K24.4'	'RP11-431K24.1';'RP11-431K24.3';'RP11-431K24.4'	noncoding_lncRNA_divergent;noncoding_lncRNA_lincRNA	20000	9	7.87683
1660	1	8295000	8300000		'RP11-431K24.1'	noncoding_lncRNA_divergent	1664	1	8315000	8320000		'CATG00000007143.1'	noncoding_lncRNA_intergenic	20000	6	5.36671
1666	1	8325000	8330000		'CATG00000007143.1'	noncoding_lncRNA_intergenic	1671	1	8350000	8355000	RNU6-991P'	'CATG00000007143.1';'RNU6-991P'	noncoding_lncRNA_intergenic;noncoding_snRNA	25000	6	4.85332
1667	1	8330000	8335000	RN7SL729P'	'CATG00000007143.1'	noncoding_lncRNA_intergenic	1669	1	8340000	8345000		'CATG00000007143.1'	noncoding_lncRNA_intergenic	10000	22	8.30779
1671	1	8350000	8355000	RNU6-991P'	'CATG00000007143.1';'RNU6-991P'	noncoding_lncRNA_intergenic;noncoding_snRNA	1672	1	8355000	8360000		'CATG00000007143.1'	noncoding_lncRNA_intergenic	5000	61	8.44492
1671	1	8350000	8355000	RNU6-991P'	'CATG00000007143.1';'RNU6-991P'	noncoding_lncRNA_intergenic;noncoding_snRNA	1673	1	8360000	8365000				10000	23	8.88429
1672	1	8355000	8360000		'CATG00000007143.1'	noncoding_lncRNA_intergenic	1673	1	8360000	8365000				5000	60	8.20718
1673	1	8360000	8365000				1675	1	8370000	8375000				10000	18	6.0196
1675	1	8370000	8375000				1678	1	8385000	8390000	SLC45A1';Y_RNA'	'SLC45A1';'Y_RNA'	noncoding_misc_RNA;protein_coding	15000	31	25.5538
1680	1	8395000	8400000		'SLC45A1'	protein_coding	1682	1	8405000	8410000		'SLC45A1'	protein_coding	10000	19	6.92291
1682	1	8405000	8410000		'SLC45A1'	protein_coding	1684	1	8415000	8420000	RERE'	'CATG00000007455.1';'RERE'	protein_coding	10000	18	7.10198
1687	1	8430000	8435000		'RERE'	protein_coding	1688	1	8435000	8440000		'RERE'	protein_coding	5000	67	10.7476
1695	1	8470000	8475000		'RERE'	protein_coding	1696	1	8475000	8480000		'RERE'	protein_coding	5000	144	30.6012
1696	1	8475000	8480000		'RERE'	protein_coding	1697	1	8480000	8485000	RERE';RP5-1115A15.1'	'RERE';'RP5-1115A15.1'	noncoding_lncRNA_divergent;protein_coding	5000	126	23.7846
1699	1	8490000	8495000		'RERE';'RP5-1115A15.1'	noncoding_lncRNA_divergent;protein_coding	1700	1	8495000	8500000		'RERE';'RP5-1115A15.1'	noncoding_lncRNA_divergent;protein_coding	5000	205	35.3505
1701	1	8500000	8505000		'RERE'	protein_coding	1702	1	8505000	8510000		'RERE'	protein_coding	5000	56	8.70595
1703	1	8510000	8515000		'RERE'	protein_coding	1705	1	8520000	8525000		'RERE'	protein_coding	10000	43	20.858
1705	1	8520000	8525000		'RERE'	protein_coding	1706	1	8525000	8530000		'RERE'	protein_coding	5000	111	18.4007
1706	1	8525000	8530000		'RERE'	protein_coding	1707	1	8530000	8535000		'RERE'	protein_coding	5000	64	7.92087
1707	1	8530000	8535000		'RERE'	protein_coding	1708	1	8535000	8540000		'RERE'	protein_coding	5000	78	13.053
1709	1	8540000	8545000		'RERE'	protein_coding	1710	1	8545000	8550000		'RERE'	protein_coding	5000	60	8.58482
1711	1	8550000	8555000		'RERE'	protein_coding	1712	1	8555000	8560000		'RERE'	protein_coding	5000	60	6.80422
1713	1	8560000	8565000		'RERE'	protein_coding	1714	1	8565000	8570000		'RERE'	protein_coding	5000	100	17.3577
1719	1	8590000	8595000		'RERE'	protein_coding	1720	1	8595000	8600000		'RERE'	protein_coding	5000	82	11.5812
1720	1	8595000	8600000		'RERE'	protein_coding	1721	1	8600000	8605000		'RERE'	protein_coding	5000	61	5.21703
1722	1	8605000	8610000		'RERE'	protein_coding	1725	1	8620000	8625000		'RERE'	protein_coding	15000	14	9.09842
1725	1	8620000	8625000		'RERE'	protein_coding	1726	1	8625000	8630000		'RERE'	protein_coding	5000	62	7.8087
1729	1	8640000	8645000		'RERE'	protein_coding	1730	1	8645000	8650000	RERE'	'RERE'	protein_coding	5000	48	5.09772
1732	1	8655000	8660000		'RERE'	protein_coding	1735	1	8670000	8675000		'RERE'	protein_coding	15000	11	5.87454
1733	1	8660000	8665000		'CATG00000045932.1';'RERE'	noncoding_lncRNA_noncoding_sense_intronic;protein_coding	1735	1	8670000	8675000		'RERE'	protein_coding	10000	28	12.517
1735	1	8670000	8675000		'RERE'	protein_coding	1737	1	8680000	8685000	RERE'	'RERE'	protein_coding	10000	24	9.35113
1737	1	8680000	8685000	RERE'	'RERE'	protein_coding	1738	1	8685000	8690000	RERE'	'RERE'	protein_coding	5000	69	8.52054
1738	1	8685000	8690000	RERE'	'RERE'	protein_coding	1740	1	8695000	8700000		'RERE'	protein_coding	10000	25	11.1671
1742	1	8705000	8710000		'RERE'	protein_coding	1743	1	8710000	8715000		'RERE'	protein_coding	5000	290	36.7368
1743	1	8710000	8715000		'RERE'	protein_coding	1745	1	8720000	8725000		'RERE'	protein_coding	10000	34	14.6184
1745	1	8720000	8725000		'RERE'	protein_coding	1746	1	8725000	8730000		'RERE'	protein_coding	5000	56	6.53711
1747	1	8730000	8735000		'RERE'	protein_coding	1749	1	8740000	8745000		'RERE'	protein_coding	10000	17	7.39816
1750	1	8745000	8750000		'RERE'	protein_coding	1751	1	8750000	8755000		'RERE'	protein_coding	5000	50	4.72351
1752	1	8755000	8760000		'RERE'	protein_coding	1754	1	8765000	8770000		'RERE'	protein_coding	10000	18	6.71586
1755	1	8770000	8775000		'RERE'	protein_coding	1756	1	8775000	8780000		'RERE'	protein_coding	5000	146	29.6806
1756	1	8775000	8780000		'RERE'	protein_coding	1757	1	8780000	8785000		'RERE'	protein_coding	5000	46	4.90006
1760	1	8795000	8800000		'RERE'	protein_coding	1762	1	8805000	8810000	RPL7P11'	'RERE'	protein_coding	10000	15	4.67209
1762	1	8805000	8810000	RPL7P11'	'RERE'	protein_coding	1763	1	8810000	8815000	RERE';RPL7P11'	'RERE';'RP4-633I8.1'	noncoding_pseudogene;protein_coding	5000	120	14.7616
1763	1	8810000	8815000	RERE';RPL7P11'	'RERE';'RP4-633I8.1'	noncoding_pseudogene;protein_coding	1764	1	8815000	8820000		'RERE';'RP4-633I8.1'	noncoding_pseudogene;protein_coding	5000	131	21.7114
1764	1	8815000	8820000		'RERE';'RP4-633I8.1'	noncoding_pseudogene;protein_coding	1767	1	8830000	8835000		'RERE';'RP4-633I8.1'	noncoding_pseudogene;protein_coding	15000	20	15.4638
1764	1	8815000	8820000		'RERE';'RP4-633I8.1'	noncoding_pseudogene;protein_coding	1768	1	8835000	8840000		'RERE';'RP4-633I8.1'	noncoding_pseudogene;protein_coding	20000	8	5.52793
1767	1	8830000	8835000		'RERE';'RP4-633I8.1'	noncoding_pseudogene;protein_coding	1768	1	8835000	8840000		'RERE';'RP4-633I8.1'	noncoding_pseudogene;protein_coding	5000	116	17.8168
1768	1	8835000	8840000		'RERE';'RP4-633I8.1'	noncoding_pseudogene;protein_coding	1769	1	8840000	8845000		'RERE';'RP4-633I8.1'	noncoding_pseudogene;protein_coding	5000	133	23.1901
1768	1	8835000	8840000		'RERE';'RP4-633I8.1'	noncoding_pseudogene;protein_coding	1771	1	8850000	8855000		'RERE'	protein_coding	15000	11	5.5241
1769	1	8840000	8845000		'RERE';'RP4-633I8.1'	noncoding_pseudogene;protein_coding	1771	1	8850000	8855000		'RERE'	protein_coding	10000	19	7.45731
1771	1	8850000	8855000		'RERE'	protein_coding	1772	1	8855000	8860000	RP4-633I8.3';Y_RNA'	'RERE';'RP4-633I8.3';'Y_RNA'	noncoding_misc_RNA;noncoding_pseudogene;protein_coding	5000	154	33.1533
1774	1	8865000	8870000	RP4-633I8.4'	'RERE';'RP4-633I8.4'	noncoding_lncRNA_lincRNA;protein_coding	1776	1	8875000	8880000	RERE'	'CATG00000008381.1';'RERE'	noncoding_lncRNA_divergent;protein_coding	10000	27	10.5609
1776	1	8875000	8880000	RERE'	'CATG00000008381.1';'RERE'	noncoding_lncRNA_divergent;protein_coding	1777	1	8880000	8885000		'RERE'	protein_coding	5000	79	9.71861
1778	1	8885000	8890000		'RERE'	protein_coding	1780	1	8895000	8900000		'RERE'	protein_coding	10000	40	17.4345
1780	1	8895000	8900000		'RERE'	protein_coding	1781	1	8900000	8905000		'RERE'	protein_coding	5000	117	17.3952
1780	1	8895000	8900000		'RERE'	protein_coding	1784	1	8915000	8920000		'ENO1'	protein_coding	20000	10	6.28355
1781	1	8900000	8905000		'RERE'	protein_coding	1784	1	8915000	8920000		'ENO1'	protein_coding	15000	14	9.38885
1790	1	8945000	8950000		'ENO1-AS1'	noncoding_lncRNA_divergent	1791	1	8950000	8955000	HMGN2P17'	'HMGN2P17'	noncoding_pseudogene	5000	76	11.6245
1791	1	8950000	8955000	HMGN2P17'	'HMGN2P17'	noncoding_pseudogene	1792	1	8955000	8960000				5000	62	7.90651
1791	1	8950000	8955000	HMGN2P17'	'HMGN2P17'	noncoding_pseudogene	1794	1	8965000	8970000	RP3-477M7.5';RP3-477M7.6'	'RP3-477M7.5';'RP3-477M7.6'	noncoding_pseudogene	15000	12	7.1074
1792	1	8955000	8960000				1794	1	8965000	8970000	RP3-477M7.5';RP3-477M7.6'	'RP3-477M7.5';'RP3-477M7.6'	noncoding_pseudogene	10000	27	13.5184
1797	1	8980000	8985000		'CA6';'RP3-477M7.5'	noncoding_pseudogene;protein_coding	1798	1	8985000	8990000		'CA6';'RP3-477M7.5'	noncoding_pseudogene;protein_coding	5000	133	24.6504
1797	1	8980000	8985000		'CA6';'RP3-477M7.5'	noncoding_pseudogene;protein_coding	1804	1	9015000	9020000		'CA6';'CATG00000046061.1'	noncoding_lncRNA_noncoding_antisense;protein_coding	35000	5	4.86698
1800	1	8995000	9000000		'CA6'	protein_coding	1804	1	9015000	9020000		'CA6';'CATG00000046061.1'	noncoding_lncRNA_noncoding_antisense;protein_coding	20000	7	4.63743
1802	1	9005000	9010000	CA6'	'CA6'	protein_coding	1804	1	9015000	9020000		'CA6';'CATG00000046061.1'	noncoding_lncRNA_noncoding_antisense;protein_coding	10000	53	29.7898
1804	1	9015000	9020000		'CA6';'CATG00000046061.1'	noncoding_lncRNA_noncoding_antisense;protein_coding	1805	1	9020000	9025000		'CA6';'CATG00000046061.1'	noncoding_lncRNA_noncoding_antisense;protein_coding	5000	66	6.34612
1805	1	9020000	9025000		'CA6';'CATG00000046061.1'	noncoding_lncRNA_noncoding_antisense;protein_coding	1807	1	9030000	9035000		'CA6';'CATG00000046061.1'	noncoding_lncRNA_noncoding_antisense;protein_coding	10000	27	10.6132
1807	1	9030000	9035000		'CA6';'CATG00000046061.1'	noncoding_lncRNA_noncoding_antisense;protein_coding	1810	1	9045000	9050000				15000	10	5.73384
1814	1	9065000	9070000		'SLC2A7'	protein_coding	1816	1	9075000	9080000		'SLC2A7'	protein_coding	10000	19	5.81672
1817	1	9080000	9085000		'SLC2A7'	protein_coding	1820	1	9095000	9100000	SLC2A5'	'SLC2A5'	protein_coding	15000	17	11.0129
1823	1	9110000	9115000	SLC2A5'	'SLC2A5'	protein_coding	1824	1	9115000	9120000		'SLC2A5'	protein_coding	5000	99	14.873
1826	1	9125000	9130000	SLC2A5'	'SLC2A5'	protein_coding	1827	1	9130000	9135000	SLC2A5'	'SLC2A5'	protein_coding	5000	79	14.3403
1828	1	9135000	9140000		'SLC2A5'	protein_coding	1831	1	9150000	9155000				15000	16	10.4019
1829	1	9140000	9145000	SCARNA16'	'SCARNA16';'SLC2A5'	noncoding_snoRNA;protein_coding	1831	1	9150000	9155000				10000	17	7.88261
1836	1	9175000	9180000		'GPR157'	protein_coding	1837	1	9180000	9185000		'GPR157'	protein_coding	5000	72	15.3981
1838	1	9185000	9190000	GPR157'	'GPR157'	protein_coding	1839	1	9190000	9195000		'GPR157'	protein_coding	5000	50	4.7153
1839	1	9190000	9195000		'GPR157'	protein_coding	1841	1	9200000	9205000		'GPR157';'MIR34A';'RP3-510D11.1'	noncoding_lncRNA_intergenic;noncoding_small_RNA;protein_coding	10000	29	13.7957
1839	1	9190000	9195000		'GPR157'	protein_coding	1843	1	9210000	9215000	MIR34A'	'GPR157';'MIR34A';'RP3-510D11.1'	noncoding_lncRNA_intergenic;noncoding_small_RNA;protein_coding	20000	11	8.29229
1841	1	9200000	9205000		'GPR157';'MIR34A';'RP3-510D11.1'	noncoding_lncRNA_intergenic;noncoding_small_RNA;protein_coding	1843	1	9210000	9215000	MIR34A'	'GPR157';'MIR34A';'RP3-510D11.1'	noncoding_lncRNA_intergenic;noncoding_small_RNA;protein_coding	10000	39	20.125
1850	1	9245000	9250000		'MIR34A';'RP3-510D11.1';'RP3-510D11.2'	noncoding_lncRNA_divergent;noncoding_lncRNA_intergenic;noncoding_small_RNA	1852	1	9255000	9260000		'MIR34A';'RP3-510D11.1';'RP3-510D11.2'	noncoding_lncRNA_divergent;noncoding_lncRNA_intergenic;noncoding_small_RNA	10000	18	8.59477
1852	1	9255000	9260000		'MIR34A';'RP3-510D11.1';'RP3-510D11.2'	noncoding_lncRNA_divergent;noncoding_lncRNA_intergenic;noncoding_small_RNA	1856	1	9275000	9280000				20000	8	6.47727
1853	1	9260000	9265000	RP3-510D11.1'	'RP3-510D11.1';'RP3-510D11.2'	noncoding_lncRNA_divergent;noncoding_lncRNA_intergenic	1857	1	9280000	9285000				20000	9	7.86644
1856	1	9275000	9280000				1857	1	9280000	9285000				5000	56	5.60194
1857	1	9280000	9285000				1859	1	9290000	9295000	H6PD'	'CATG00000046120.1';'H6PD'	noncoding_lncRNA_divergent;protein_coding	10000	25	8.71665
1858	1	9285000	9290000				1859	1	9290000	9295000	H6PD'	'CATG00000046120.1';'H6PD'	noncoding_lncRNA_divergent;protein_coding	5000	75	10.7203
1865	1	9320000	9325000	H6PD'	'H6PD'	protein_coding	1866	1	9325000	9330000	H6PD'	'H6PD'	protein_coding	5000	54	5.74787
1870	1	9345000	9350000				1871	1	9350000	9355000	SPSB1'	'CATG00000046148.1';'SPSB1'	noncoding_lncRNA_divergent;protein_coding	5000	48	5.14481
1871	1	9350000	9355000	SPSB1'	'CATG00000046148.1';'SPSB1'	noncoding_lncRNA_divergent;protein_coding	1872	1	9355000	9360000	SPSB1'	'SPSB1'	protein_coding	5000	51	4.96079
1872	1	9355000	9360000	SPSB1'	'SPSB1'	protein_coding	1875	1	9370000	9375000		'SPSB1'	protein_coding	15000	29	23.8693
1879	1	9390000	9395000		'SPSB1'	protein_coding	1881	1	9400000	9405000		'SPSB1'	protein_coding	10000	23	9.86565
1884	1	9415000	9420000	SPSB1'	'SPSB1'	protein_coding	1887	1	9430000	9435000		'RNA5SP40';'SPSB1'	protein_coding;structural_RNA	15000	8	4.84035
1901	1	9500000	9505000		'CATG00000011429.1';'RNA5SP40'	noncoding_lncRNA_intergenic;structural_RNA	1902	1	9505000	9510000		'CATG00000011429.1';'RNA5SP40'	noncoding_lncRNA_intergenic;structural_RNA	5000	59	6.38238
1902	1	9505000	9510000		'CATG00000011429.1';'RNA5SP40'	noncoding_lncRNA_intergenic;structural_RNA	1903	1	9510000	9515000		'CATG00000046193.1';'RNA5SP40'	noncoding_sense_overlap_RNA;structural_RNA	5000	69	10.1189
1904	1	9515000	9520000		'RNA5SP40'	structural_RNA	1908	1	9535000	9540000				20000	7	5.83875
1907	1	9530000	9535000				1908	1	9535000	9540000				5000	56	8.77264
1911	1	9550000	9555000				1914	1	9565000	9570000		'RP13-392I16.1'	noncoding_lncRNA_intergenic	15000	10	6.03629
1911	1	9550000	9555000				1917	1	9580000	9585000				30000	6	6.668
1914	1	9565000	9570000		'RP13-392I16.1'	noncoding_lncRNA_intergenic	1917	1	9580000	9585000				15000	17	11.5544
1918	1	9585000	9590000				1919	1	9590000	9595000				5000	63	7.58413
1921	1	9600000	9605000	SLC25A33'	'SLC25A33'	protein_coding	1922	1	9605000	9610000		'SLC25A33'	protein_coding	5000	70	13.6435
1924	1	9615000	9620000		'SLC25A33'	protein_coding	1926	1	9625000	9630000		'SLC25A33'	protein_coding	10000	22	9.42163
1924	1	9615000	9620000		'SLC25A33'	protein_coding	1928	1	9635000	9640000	RP13-15M17.1'	'RP13-15M17.1';'SLC25A33'	noncoding_pseudogene;protein_coding	20000	8	5.74937
1926	1	9625000	9630000		'SLC25A33'	protein_coding	1928	1	9635000	9640000	RP13-15M17.1'	'RP13-15M17.1';'SLC25A33'	noncoding_pseudogene;protein_coding	10000	25	11.948
1928	1	9635000	9640000	RP13-15M17.1'	'RP13-15M17.1';'SLC25A33'	noncoding_pseudogene;protein_coding	1929	1	9640000	9645000		'SLC25A33'	protein_coding	5000	54	6.02059
1936	1	9675000	9680000		'TMEM201'	protein_coding	1937	1	9680000	9685000		'TMEM201'	protein_coding	5000	71	9.96472
1937	1	9680000	9685000		'TMEM201'	protein_coding	1940	1	9695000	9700000		'PIK3CD';'TMEM201'	protein_coding	15000	17	12.569
1942	1	9705000	9710000		'PIK3CD';'TMEM201'	protein_coding	1943	1	9710000	9715000	C1orf200';PIK3CD'	'C1orf200';'PIK3CD';'TMEM201'	protein_coding	5000	86	11.8619
1942	1	9705000	9710000		'PIK3CD';'TMEM201'	protein_coding	1947	1	9730000	9735000		'PIK3CD';'RP11-558F24.4';'TMEM201'	noncoding_lncRNA_divergent;protein_coding	25000	7	5.99473
1943	1	9710000	9715000	C1orf200';PIK3CD'	'C1orf200';'PIK3CD';'TMEM201'	protein_coding	1945	1	9720000	9725000	RP11-558F24.2'	'CATG00000011942.1';'PIK3CD';'RP11-558F24.2';'TMEM201'	noncoding_pseudogene;noncoding_sense_overlap_RNA;protein_coding	10000	16	5.8158
1943	1	9710000	9715000	C1orf200';PIK3CD'	'C1orf200';'PIK3CD';'TMEM201'	protein_coding	1947	1	9730000	9735000		'PIK3CD';'RP11-558F24.4';'TMEM201'	noncoding_lncRNA_divergent;protein_coding	20000	7	5.29537
1945	1	9720000	9725000	RP11-558F24.2'	'CATG00000011942.1';'PIK3CD';'RP11-558F24.2';'TMEM201'	noncoding_pseudogene;noncoding_sense_overlap_RNA;protein_coding	1947	1	9730000	9735000		'PIK3CD';'RP11-558F24.4';'TMEM201'	noncoding_lncRNA_divergent;protein_coding	10000	24	11.1005
1949	1	9740000	9745000		'CATG00000011943.1';'PIK3CD';'RP11-558F24.4';'TMEM201'	noncoding_lncRNA_divergent;noncoding_lncRNA_noncoding_sense_intronic;protein_coding	1951	1	9750000	9755000		'PIK3CD'	protein_coding	10000	15	4.99348
1949	1	9740000	9745000		'CATG00000011943.1';'PIK3CD';'RP11-558F24.4';'TMEM201'	noncoding_lncRNA_divergent;noncoding_lncRNA_noncoding_sense_intronic;protein_coding	2435	1	12170000	12175000		'TNFRSF8'	protein_coding	2430000	6	8.48124
1951	1	9750000	9755000		'PIK3CD'	protein_coding	2435	1	12170000	12175000		'TNFRSF8'	protein_coding	2420000	23	36.7368
1951	1	9750000	9755000		'PIK3CD'	protein_coding	2437	1	12180000	12185000	TNFRSF8'	'TNFRSF8'	protein_coding	2430000	5	7.09454
1958	1	9785000	9790000		'CLSTN1';'LZIC';'PIK3CD'	protein_coding	1961	1	9800000	9805000		'CLSTN1';'LZIC';'PIK3CD'	protein_coding	15000	11	7.47394
1961	1	9800000	9805000		'CLSTN1';'LZIC';'PIK3CD'	protein_coding	1964	1	9815000	9820000		'CLSTN1';'LZIC';'PIK3CD'	protein_coding	15000	9	4.95753
1964	1	9815000	9820000		'CLSTN1';'LZIC';'PIK3CD'	protein_coding	1967	1	9830000	9835000		'CLSTN1';'LZIC';'PIK3CD'	protein_coding	15000	16	10.2365
1967	1	9830000	9835000		'CLSTN1';'LZIC';'PIK3CD'	protein_coding	1968	1	9835000	9840000	RP11-558F24.6'	'CLSTN1';'LZIC';'PIK3CD'	protein_coding	5000	58	6.56467
1968	1	9835000	9840000	RP11-558F24.6'	'CLSTN1';'LZIC';'PIK3CD'	protein_coding	1969	1	9840000	9845000	RP11-558F24.6'	'CLSTN1';'LZIC';'PIK3CD';'RP11-558F24.6'	noncoding_pseudogene;protein_coding	5000	106	16.5334
1969	1	9840000	9845000	RP11-558F24.6'	'CLSTN1';'LZIC';'PIK3CD';'RP11-558F24.6'	noncoding_pseudogene;protein_coding	1976	1	9875000	9880000		'CLSTN1';'LZIC'	protein_coding	35000	12	15.8409
1969	1	9840000	9845000	RP11-558F24.6'	'CLSTN1';'LZIC';'PIK3CD';'RP11-558F24.6'	noncoding_pseudogene;protein_coding	1978	1	9885000	9890000		'LZIC'	protein_coding	45000	5	6.08015
1976	1	9875000	9880000		'CLSTN1';'LZIC'	protein_coding	1977	1	9880000	9885000	CLSTN1'	'CLSTN1';'LZIC'	protein_coding	5000	119	21.6535
1977	1	9880000	9885000	CLSTN1'	'CLSTN1';'LZIC'	protein_coding	1978	1	9885000	9890000		'LZIC'	protein_coding	5000	69	8.35492
1980	1	9895000	9900000		'CATG00000046280.1';'LZIC'	noncoding_lncRNA_intergenic;protein_coding	1982	1	9905000	9910000	RP11-84A14.5'	'CTNNBIP1';'LZIC';'RP11-84A14.5'	noncoding_lncRNA_noncoding_antisense;protein_coding	10000	28	12.8396
1983	1	9910000	9915000		'CATG00000012310.1';'CTNNBIP1';'LZIC';'RP11-84A14.5'	noncoding_lncRNA_noncoding_antisense;protein_coding	1986	1	9925000	9930000		'CTNNBIP1';'LZIC'	protein_coding	15000	9	4.67962
1986	1	9925000	9930000		'CTNNBIP1';'LZIC'	protein_coding	1988	1	9935000	9940000	CTNNBIP1'	'CTNNBIP1';'LZIC'	protein_coding	10000	17	6.24103
1988	1	9935000	9940000	CTNNBIP1'	'CTNNBIP1';'LZIC'	protein_coding	1990	1	9945000	9950000		'CTNNBIP1';'LZIC'	protein_coding	10000	34	16.4623
1990	1	9945000	9950000		'CTNNBIP1';'LZIC'	protein_coding	1991	1	9950000	9955000	CTNNBIP1'	'CTNNBIP1';'LZIC'	protein_coding	5000	59	5.61557
1991	1	9950000	9955000	CTNNBIP1'	'CTNNBIP1';'LZIC'	protein_coding	1995	1	9970000	9975000	CTNNBIP1'	'CATG00000012501.1';'CTNNBIP1';'LZIC'	noncoding_lncRNA_divergent;protein_coding	20000	11	8.85142
1991	1	9950000	9955000	CTNNBIP1'	'CTNNBIP1';'LZIC'	protein_coding	1997	1	9980000	9985000		'LZIC'	protein_coding	30000	7	6.47507
1995	1	9970000	9975000	CTNNBIP1'	'CATG00000012501.1';'CTNNBIP1';'LZIC'	noncoding_lncRNA_divergent;protein_coding	1997	1	9980000	9985000		'LZIC'	protein_coding	10000	61	36.7368
1997	1	9980000	9985000		'LZIC'	protein_coding	1998	1	9985000	9990000		'LZIC'	protein_coding	5000	157	26.1511
2000	1	9995000	10000000	LZIC'	'LZIC'	protein_coding	2002	1	10005000	10010000	RN7SKP269'	'NMNAT1';'RN7SKP269';'RP11-84A14.4'	noncoding_lncRNA_divergent;noncoding_misc_RNA;protein_coding	10000	20	8.47499
2000	1	9995000	10000000	LZIC'	'LZIC'	protein_coding	2003	1	10010000	10015000		'NMNAT1';'RP11-84A14.4'	noncoding_lncRNA_divergent;protein_coding	15000	9	4.74375
2003	1	10010000	10015000		'NMNAT1';'RP11-84A14.4'	noncoding_lncRNA_divergent;protein_coding	2004	1	10015000	10020000		'NMNAT1'	protein_coding	5000	80	13.547
2006	1	10025000	10030000	MIR5697'	'MIR5697';'NMNAT1'	noncoding_miRNA;protein_coding	2007	1	10030000	10035000		'NMNAT1'	protein_coding	5000	61	6.44106
2009	1	10040000	10045000	NMNAT1';RP11-807G9.2'	'NMNAT1';'RP11-807G9.2'	noncoding_sense_intronic;protein_coding	2011	1	10050000	10055000		'NMNAT1'	protein_coding	10000	30	14.3202
2012	1	10055000	10060000	RBP7'	'RBP7'	protein_coding	2013	1	10060000	10065000		'RBP7'	protein_coding	5000	331	36.7368
2014	1	10065000	10070000		'RBP7'	protein_coding	2015	1	10070000	10075000		'RBP7'	protein_coding	5000	61	6.07532
2015	1	10070000	10075000		'RBP7'	protein_coding	2016	1	10075000	10080000	AL590639.1'	'AL590639.1';'RBP7'	noncoding_pseudogene;protein_coding	5000	119	22.6401
2015	1	10070000	10075000		'RBP7'	protein_coding	2017	1	10080000	10085000		'RBP7'	protein_coding	10000	27	9.81091
2016	1	10075000	10080000	AL590639.1'	'AL590639.1';'RBP7'	noncoding_pseudogene;protein_coding	2017	1	10080000	10085000		'RBP7'	protein_coding	5000	71	8.63409
2019	1	10090000	10095000	UBE4B'	'CATG00000046358.1';'UBE4B'	noncoding_lncRNA_divergent;protein_coding	2021	1	10100000	10105000		'CATG00000013402.1';'UBE4B'	noncoding_lncRNA_noncoding_sense_intronic;protein_coding	10000	18	7.86592
2022	1	10105000	10110000		'UBE4B'	protein_coding	2024	1	10115000	10120000	PGAM1P11';RP11-496H15.2'	'PGAM1P11';'UBE4B'	noncoding_pseudogene;protein_coding	10000	28	13.7277
2024	1	10115000	10120000	PGAM1P11';RP11-496H15.2'	'PGAM1P11';'UBE4B'	noncoding_pseudogene;protein_coding	2025	1	10120000	10125000		'UBE4B'	protein_coding	5000	271	36.7368
2024	1	10115000	10120000	PGAM1P11';RP11-496H15.2'	'PGAM1P11';'UBE4B'	noncoding_pseudogene;protein_coding	2032	1	10155000	10160000	UBE4B'	'UBE4B'	protein_coding	40000	10	12.2468
2025	1	10120000	10125000		'UBE4B'	protein_coding	2032	1	10155000	10160000	UBE4B'	'UBE4B'	protein_coding	35000	5	5.41414
2032	1	10155000	10160000	UBE4B'	'UBE4B'	protein_coding	2033	1	10160000	10165000	UBE4B'	'UBE4B'	protein_coding	5000	122	17.3998
2033	1	10160000	10165000	UBE4B'	'UBE4B'	protein_coding	2034	1	10165000	10170000	UBE4B'	'UBE4B'	protein_coding	5000	51	4.77072
2035	1	10170000	10175000		'UBE4B'	protein_coding	2039	1	10190000	10195000		'UBE4B'	protein_coding	20000	40	36.7368
2039	1	10190000	10195000		'UBE4B'	protein_coding	2041	1	10200000	10205000		'UBE4B'	protein_coding	10000	19	5.91876
2041	1	10200000	10205000		'UBE4B'	protein_coding	2042	1	10205000	10210000		'UBE4B'	protein_coding	5000	202	36.7368
2043	1	10210000	10215000		'UBE4B'	protein_coding	2044	1	10215000	10220000	UBE4B'	'UBE4B'	protein_coding	5000	90	14.391
2045	1	10220000	10225000	RNU6-828P'	'RNU6-828P';'UBE4B'	noncoding_snRNA;protein_coding	2046	1	10225000	10230000		'UBE4B'	protein_coding	5000	65	9.94872
2045	1	10220000	10225000	RNU6-828P'	'RNU6-828P';'UBE4B'	noncoding_snRNA;protein_coding	2047	1	10230000	10235000	UBE4B'	'UBE4B'	protein_coding	10000	21	7.51635
2047	1	10230000	10235000	UBE4B'	'UBE4B'	protein_coding	2050	1	10245000	10250000		'CATG00000013791.1'	noncoding_lncRNA_intergenic	15000	40	33.5179
2051	1	10250000	10255000				2052	1	10255000	10260000				5000	50	4.71383
2052	1	10255000	10260000				2054	1	10265000	10270000	KIF1B'	'CATG00000046393.1'	noncoding_lncRNA_divergent	10000	19	7.88629
2055	1	10270000	10275000	KIF1B'	'CATG00000046393.1';'KIF1B'	noncoding_lncRNA_divergent;protein_coding	2058	1	10285000	10290000	KIF1B';MIR1273D'	'KIF1B';'MIR1273D'	noncoding_miRNA;protein_coding	15000	33	24.2525
2058	1	10285000	10290000	KIF1B';MIR1273D'	'KIF1B';'MIR1273D'	noncoding_miRNA;protein_coding	2061	1	10300000	10305000		'KIF1B'	protein_coding	15000	22	15.7401
2061	1	10300000	10305000		'KIF1B'	protein_coding	2062	1	10305000	10310000		'KIF1B'	protein_coding	5000	117	23.8474
2063	1	10310000	10315000		'KIF1B'	protein_coding	2067	1	10330000	10335000		'KIF1B'	protein_coding	20000	11	8.84147
2072	1	10355000	10360000	RNU6-37P'	'KIF1B';'RNU6-37P'	noncoding_small_RNA;protein_coding	2073	1	10360000	10365000	RNU6-37P'	'KIF1B'	protein_coding	5000	58	6.46303
2073	1	10360000	10365000	RNU6-37P'	'KIF1B'	protein_coding	2074	1	10365000	10370000	RN7SL731P'	'KIF1B';'RN7SL731P'	noncoding_misc_RNA;protein_coding	5000	52	4.83157
2074	1	10365000	10370000	RN7SL731P'	'KIF1B';'RN7SL731P'	noncoding_misc_RNA;protein_coding	2076	1	10375000	10380000		'KIF1B'	protein_coding	10000	19	6.30384
2076	1	10375000	10380000		'KIF1B'	protein_coding	2078	1	10385000	10390000		'KIF1B'	protein_coding	10000	28	11.1716
2076	1	10375000	10380000		'KIF1B'	protein_coding	2081	1	10400000	10405000	KIF1B'	'KIF1B'	protein_coding	25000	6	4.67371
2078	1	10385000	10390000		'KIF1B'	protein_coding	2081	1	10400000	10405000	KIF1B'	'KIF1B'	protein_coding	15000	52	36.7368
2081	1	10400000	10405000	KIF1B'	'KIF1B'	protein_coding	2082	1	10405000	10410000	KIF1B'	'KIF1B'	protein_coding	5000	63	5.74482
2082	1	10405000	10410000	KIF1B'	'KIF1B'	protein_coding	2084	1	10415000	10420000		'KIF1B'	protein_coding	10000	38	18.3223
2084	1	10415000	10420000		'KIF1B'	protein_coding	2085	1	10420000	10425000	KIF1B'	'KIF1B'	protein_coding	5000	197	36.7368
2085	1	10420000	10425000	KIF1B'	'KIF1B'	protein_coding	2089	1	10440000	10445000		'CATG00000046418.1';'KIF1B'	noncoding_lncRNA_divergent;protein_coding	20000	9	6.37987
2086	1	10425000	10430000	KIF1B'	'KIF1B'	protein_coding	2089	1	10440000	10445000		'CATG00000046418.1';'KIF1B'	noncoding_lncRNA_divergent;protein_coding	15000	12	7.64914
2089	1	10440000	10445000		'CATG00000046418.1';'KIF1B'	noncoding_lncRNA_divergent;protein_coding	2091	1	10450000	10455000	RN7SL721P'	'CATG00000046418.1';'KIF1B';'RN7SL721P'	noncoding_lncRNA_divergent;noncoding_misc_RNA;protein_coding	10000	26	10.8875
2092	1	10455000	10460000	PGD'	'CATG00000046418.1';'KIF1B';'PGD'	noncoding_lncRNA_divergent;protein_coding	2093	1	10460000	10465000	PGD'	'PGD'	protein_coding	5000	113	18.9642
2093	1	10460000	10465000	PGD'	'PGD'	protein_coding	2094	1	10465000	10470000		'PGD'	protein_coding	5000	105	17.5954
2093	1	10460000	10465000	PGD'	'PGD'	protein_coding	2095	1	10470000	10475000	PGD'	'PGD'	protein_coding	10000	16	4.63301
2094	1	10465000	10470000		'PGD'	protein_coding	2095	1	10470000	10475000	PGD'	'PGD'	protein_coding	5000	98	16.1698
2098	1	10485000	10490000	APITD1';APITD1-CORT';RP4-736L20.3'	'RP4-736L20.3'	noncoding_lncRNA_divergent	2102	1	10505000	10510000	CORT'	'APITD1';'APITD1-CORT'	protein_coding	20000	15	15.9407
2103	1	10510000	10515000	CORT'	'APITD1';'APITD1-CORT';'CORT'	protein_coding	2104	1	10515000	10520000	RP5-1113E3.3'	'APITD1';'DFFA';'RP5-1113E3.3'	noncoding_lncRNA_noncoding_antisense;protein_coding	5000	53	4.90198
2105	1	10520000	10525000		'APITD1';'DFFA'	protein_coding	2106	1	10525000	10530000		'DFFA'	protein_coding	5000	77	9.50686
2106	1	10525000	10530000		'DFFA'	protein_coding	2108	1	10535000	10540000	PEX14'	'PEX14'	protein_coding	10000	26	10.6346
2108	1	10535000	10540000	PEX14'	'PEX14'	protein_coding	2111	1	10550000	10555000		'PEX14'	protein_coding	15000	16	12.0792
2108	1	10535000	10540000	PEX14'	'PEX14'	protein_coding	2112	1	10555000	10560000		'PEX14'	protein_coding	20000	9	6.80104
2111	1	10550000	10555000		'PEX14'	protein_coding	2112	1	10555000	10560000		'PEX14'	protein_coding	5000	67	8.58657
2114	1	10565000	10570000		'PEX14'	protein_coding	2115	1	10570000	10575000		'PEX14'	protein_coding	5000	65	7.57779
2120	1	10595000	10600000	PEX14'	'PEX14'	protein_coding	2121	1	10600000	10605000		'PEX14'	protein_coding	5000	368	36.7368
2123	1	10610000	10615000		'PEX14'	protein_coding	2124	1	10615000	10620000		'PEX14'	protein_coding	5000	51	5.64659
2123	1	10610000	10615000		'PEX14'	protein_coding	2126	1	10625000	10630000		'PEX14'	protein_coding	15000	13	6.95928
2126	1	10625000	10630000		'PEX14'	protein_coding	2127	1	10630000	10635000		'PEX14'	protein_coding	5000	73	8.66918
2126	1	10625000	10630000		'PEX14'	protein_coding	2128	1	10635000	10640000		'PEX14'	protein_coding	10000	20	5.18611
2127	1	10630000	10635000		'PEX14'	protein_coding	2128	1	10635000	10640000		'PEX14'	protein_coding	5000	107	14.768
2128	1	10635000	10640000		'PEX14'	protein_coding	2129	1	10640000	10645000		'PEX14'	protein_coding	5000	72	7.56526
2129	1	10640000	10645000		'PEX14'	protein_coding	2130	1	10645000	10650000		'PEX14'	protein_coding	5000	50	5.1507
2130	1	10645000	10650000		'PEX14'	protein_coding	2131	1	10650000	10655000		'PEX14'	protein_coding	5000	197	36.7368
2131	1	10650000	10655000		'PEX14'	protein_coding	2133	1	10660000	10665000		'PEX14'	protein_coding	10000	27	11.2186
2131	1	10650000	10655000		'PEX14'	protein_coding	2136	1	10675000	10680000	RN7SL614P'	'PEX14';'RN7SL614P'	noncoding_misc_RNA;protein_coding	25000	9	8.21569
2133	1	10660000	10665000		'PEX14'	protein_coding	2136	1	10675000	10680000	RN7SL614P'	'PEX14';'RN7SL614P'	noncoding_misc_RNA;protein_coding	15000	9	5.36113
2137	1	10680000	10685000		'CATG00000046569.1';'PEX14'	protein_coding	2138	1	10685000	10690000		'CATG00000046569.1';'PEX14'	protein_coding	5000	89	17.5366
2157	1	10780000	10785000		'CASZ1';'PEX14'	protein_coding	2159	1	10790000	10795000		'CASZ1';'PEX14'	protein_coding	10000	28	14.1131
2157	1	10780000	10785000		'CASZ1';'PEX14'	protein_coding	3015	1	15070000	15075000		'CATG00000047960.1';'KAZN'	noncoding_lncRNA_noncoding_antisense;protein_coding	4290000	5	7.13316
2159	1	10790000	10795000		'CASZ1';'PEX14'	protein_coding	2161	1	10800000	10805000		'CASZ1';'PEX14'	protein_coding	10000	34	18.1511
2163	1	10810000	10815000		'CASZ1';'PEX14'	protein_coding	2165	1	10820000	10825000		'CASZ1';'CATG00000046598.1';'PEX14'	noncoding_lncRNA_noncoding_sense_intronic;protein_coding	10000	14	4.73528
2163	1	10810000	10815000		'CASZ1';'PEX14'	protein_coding	2166	1	10825000	10830000		'CASZ1';'CATG00000046598.1';'PEX14'	noncoding_lncRNA_noncoding_sense_intronic;protein_coding	15000	8	4.95856
2168	1	10835000	10840000		'CASZ1';'CATG00000046598.1'	noncoding_lncRNA_noncoding_sense_intronic;protein_coding	2170	1	10845000	10850000		'CASZ1';'CATG00000046598.1'	noncoding_lncRNA_noncoding_sense_intronic;protein_coding	10000	20	7.56525
2172	1	10855000	10860000	CASZ1'	'CASZ1';'CATG00000046598.1'	noncoding_lncRNA_noncoding_sense_intronic;protein_coding	2173	1	10860000	10865000				5000	65	8.71208
2175	1	10870000	10875000				2177	1	10880000	10885000				10000	15	5.79229
2177	1	10880000	10885000				2178	1	10885000	10890000				5000	94	14.2807
2178	1	10885000	10890000				2179	1	10890000	10895000				5000	54	4.87492
2179	1	10890000	10895000				2183	1	10910000	10915000				20000	7	4.60939
2180	1	10895000	10900000				2183	1	10910000	10915000				15000	15	9.20523
2181	1	10900000	10905000				2183	1	10910000	10915000				10000	30	13.2109
2185	1	10920000	10925000				2187	1	10930000	10935000				10000	21	6.09282
2186	1	10925000	10930000				2187	1	10930000	10935000				5000	148	24.3526
2187	1	10930000	10935000				2189	1	10940000	10945000				10000	62	29.0279
2189	1	10940000	10945000				2190	1	10945000	10950000				5000	368	36.7368
2191	1	10950000	10955000	HSPE1P24'			2193	1	10960000	10965000		'CATG00000015125.1'	protein_coding	10000	13	5.14422
2195	1	10970000	10975000		'CATG00000046685.1'	noncoding_lncRNA_intergenic	2196	1	10975000	10980000		'CATG00000046685.1'	noncoding_lncRNA_intergenic	5000	70	7.88969
2197	1	10980000	10985000		'CATG00000046685.1'	noncoding_lncRNA_intergenic	2198	1	10985000	10990000				5000	61	8.05891
2199	1	10990000	10995000				2201	1	11000000	11005000				10000	18	6.74327
2210	1	11045000	11050000				2211	1	11050000	11055000	CFL1P6'	'CFL1P6'	noncoding_pseudogene	5000	63	8.61642
2214	1	11065000	11070000				2216	1	11075000	11080000	TARDBP'	'TARDBP'	protein_coding	10000	23	8.50131
2216	1	11075000	11080000	TARDBP'	'TARDBP'	protein_coding	2219	1	11090000	11095000	RP4-635E18.8'	'MASP2';'RP4-635E18.8';'TARDBP'	noncoding_lncRNA_noncoding_antisense;protein_coding	15000	34	28.247
2224	1	11115000	11120000	SRM'	'CATG00000016066.1';'SRM'	protein_coding	2229	1	11140000	11145000	EXOSC10'	'EXOSC10'	protein_coding	25000	6	5.20561
2229	1	11140000	11145000	EXOSC10'	'EXOSC10'	protein_coding	2230	1	11145000	11150000		'EXOSC10'	protein_coding	5000	58	5.35483
2232	1	11155000	11160000	EXOSC10';RP4-635E18.6'	'EXOSC10';'RP4-635E18.6'	noncoding_lncRNA_divergent;protein_coding	2233	1	11160000	11165000	EXOSC10';RP4-635E18.6'	'RP4-635E18.6'	noncoding_lncRNA_divergent	5000	76	9.49528
2233	1	11160000	11165000	EXOSC10';RP4-635E18.6'	'RP4-635E18.6'	noncoding_lncRNA_divergent	2234	1	11165000	11170000		'MTOR'	protein_coding	5000	103	16.8196
2237	1	11180000	11185000		'MTOR'	protein_coding	2239	1	11190000	11195000	MTOR'	'MTOR'	protein_coding	10000	50	26.6375
2237	1	11180000	11185000		'MTOR'	protein_coding	2240	1	11195000	11200000	MTOR'	'MTOR'	protein_coding	15000	11	5.06292
2240	1	11195000	11200000	MTOR'	'MTOR'	protein_coding	2241	1	11200000	11205000	MTOR';MTOR-AS1'	'MTOR';'MTOR-AS1'	noncoding_antisense;protein_coding	5000	111	14.4014
2241	1	11200000	11205000	MTOR';MTOR-AS1'	'MTOR';'MTOR-AS1'	noncoding_antisense;protein_coding	2242	1	11205000	11210000	MTOR';MTOR-AS1'	'MTOR';'MTOR-AS1'	noncoding_antisense;protein_coding	5000	121	18.862
2242	1	11205000	11210000	MTOR';MTOR-AS1'	'MTOR';'MTOR-AS1'	noncoding_antisense;protein_coding	2245	1	11220000	11225000		'MTOR'	protein_coding	15000	21	14.358
2247	1	11230000	11235000	snoU13'	'MTOR'	protein_coding	2248	1	11235000	11240000		'MTOR'	protein_coding	5000	54	6.35417
2248	1	11235000	11240000		'MTOR'	protein_coding	2255	1	11270000	11275000		'MTOR'	protein_coding	35000	6	6.4354
2250	1	11245000	11250000	ANGPTL7'	'ANGPTL7';'MTOR'	protein_coding	2254	1	11265000	11270000		'MTOR'	protein_coding	20000	9	7.82233
2255	1	11270000	11275000		'MTOR'	protein_coding	2256	1	11275000	11280000		'MTOR'	protein_coding	5000	54	4.9226
2255	1	11270000	11275000		'MTOR'	protein_coding	2258	1	11285000	11290000	RNU6-291P'	'MTOR';'RNU6-291P'	noncoding_snRNA;protein_coding	15000	19	10.6011
2256	1	11275000	11280000		'MTOR'	protein_coding	2257	1	11280000	11285000		'MTOR'	protein_coding	5000	82	13.3435
2256	1	11275000	11280000		'MTOR'	protein_coding	2258	1	11285000	11290000	RNU6-291P'	'MTOR';'RNU6-291P'	noncoding_snRNA;protein_coding	10000	59	30.8452
2258	1	11285000	11290000	RNU6-291P'	'MTOR';'RNU6-291P'	noncoding_snRNA;protein_coding	2263	1	11310000	11315000		'MTOR'	protein_coding	25000	9	7.82655
2262	1	11305000	11310000		'CATG00000017965.1';'MTOR'	noncoding_short_ncRNA;protein_coding	2263	1	11310000	11315000		'MTOR'	protein_coding	5000	56	7.40282
2264	1	11315000	11320000		'MTOR'	protein_coding	2266	1	11325000	11330000		'MTOR'	protein_coding	10000	43	22.9744
2266	1	11325000	11330000		'MTOR'	protein_coding	2267	1	11330000	11335000	UBIAD1'	'MTOR';'UBIAD1'	protein_coding	5000	53	5.98663
2269	1	11340000	11345000	UBE2V2P3'	'UBE2V2P3';'UBIAD1'	noncoding_pseudogene;protein_coding	2272	1	11355000	11360000		'UBIAD1'	protein_coding	15000	22	15.1452
2272	1	11355000	11360000		'UBIAD1'	protein_coding	2273	1	11360000	11365000		'UBIAD1'	protein_coding	5000	54	5.57601
2274	1	11365000	11370000		'CATG00000046890.1';'UBIAD1'	protein_coding;uncertain_coding	2275	1	11370000	11375000		'CATG00000046890.1';'UBIAD1'	protein_coding;uncertain_coding	5000	72	10.7518
2275	1	11370000	11375000		'CATG00000046890.1';'UBIAD1'	protein_coding;uncertain_coding	2276	1	11375000	11380000		'CATG00000046890.1';'UBIAD1'	protein_coding;uncertain_coding	5000	49	4.78825
2277	1	11380000	11385000		'UBIAD1'	protein_coding	2278	1	11385000	11390000		'CATG00000046904.1';'UBIAD1'	protein_coding;uncertain_coding	5000	66	10.9557
2279	1	11390000	11395000		'CATG00000046904.1';'UBIAD1'	protein_coding;uncertain_coding	2280	1	11395000	11400000		'CATG00000046904.1';'UBIAD1'	protein_coding;uncertain_coding	5000	63	7.81445
2280	1	11395000	11400000		'CATG00000046904.1';'UBIAD1'	protein_coding;uncertain_coding	2282	1	11405000	11410000		'UBIAD1'	protein_coding	10000	18	6.66876
2282	1	11405000	11410000		'UBIAD1'	protein_coding	2284	1	11415000	11420000		'UBIAD1'	protein_coding	10000	18	7.03527
2285	1	11420000	11425000		'UBIAD1'	protein_coding	2286	1	11425000	11430000		'UBIAD1'	protein_coding	5000	78	13.247
2287	1	11430000	11435000				5391	1	26950000	26955000		'CATG00000073335.1'	uncertain_coding	15520000	7	10.6833
2289	1	11440000	11445000				2290	1	11445000	11450000				5000	52	6.43642
2289	1	11440000	11445000				2291	1	11450000	11455000				10000	16	5.10024
2294	1	11465000	11470000				2296	1	11475000	11480000				10000	28	11.6067
2301	1	11500000	11505000				2302	1	11505000	11510000		'CATG00000046950.1'	noncoding_lncRNA_intergenic	5000	65	8.98358
2301	1	11500000	11505000				2303	1	11510000	11515000		'CATG00000046950.1'	noncoding_lncRNA_intergenic	10000	18	6.8358
2302	1	11505000	11510000		'CATG00000046950.1'	noncoding_lncRNA_intergenic	2303	1	11510000	11515000		'CATG00000046950.1'	noncoding_lncRNA_intergenic	5000	58	7.81054
2305	1	11520000	11525000				2306	1	11525000	11530000				5000	80	11.6869
2307	1	11530000	11535000				2308	1	11535000	11540000	PTCHD2'	'PTCHD2'	protein_coding	5000	72	10.0619
2316	1	11575000	11580000		'PTCHD2'	protein_coding	2317	1	11580000	11585000		'PTCHD2'	protein_coding	5000	84	12.2037
2319	1	11590000	11595000	PTCHD2'	'PTCHD2'	protein_coding	2322	1	11605000	11610000				15000	15	10.4385
2319	1	11590000	11595000	PTCHD2'	'PTCHD2'	protein_coding	2323	1	11610000	11615000				20000	8	5.63716
2322	1	11605000	11610000				2323	1	11610000	11615000				5000	61	6.3178
2324	1	11615000	11620000				2325	1	11620000	11625000				5000	202	36.7368
2326	1	11625000	11630000				2329	1	11640000	11645000		'CATG00000047019.1'	noncoding_lncRNA_intergenic	15000	21	14.1869
2330	1	11645000	11650000				2331	1	11650000	11655000				5000	156	25.1807
2331	1	11650000	11655000				2332	1	11655000	11660000				5000	63	5.92812
2331	1	11650000	11655000				2335	1	11670000	11675000	RP1-69M21.2'	'RP1-69M21.2'	noncoding_lncRNA_lincRNA	20000	8	5.42745
2331	1	11650000	11655000				2336	1	11675000	11680000				25000	7	5.13199
2336	1	11675000	11680000				2338	1	11685000	11690000				10000	21	8.23372
2338	1	11685000	11690000				2340	1	11695000	11700000		'FBXO2'	protein_coding	10000	19	7.9054
2345	1	11720000	11725000	FBXO6'	'CATG00000047052.1';'FBXO44';'FBXO6'	noncoding_lncRNA_noncoding_antisense;protein_coding	2349	1	11740000	11745000	MAD2L2'	'CATG00000019929.1';'MAD2L2'	noncoding_lncRNA_divergent;protein_coding	20000	15	15.7172
2349	1	11740000	11745000	MAD2L2'	'CATG00000019929.1';'MAD2L2'	noncoding_lncRNA_divergent;protein_coding	2352	1	11755000	11760000		'DRAXIN'	protein_coding	15000	25	21.0554
2349	1	11740000	11745000	MAD2L2'	'CATG00000019929.1';'MAD2L2'	noncoding_lncRNA_divergent;protein_coding	2354	1	11765000	11770000		'DRAXIN'	protein_coding	25000	6	5.61564
2354	1	11765000	11770000		'DRAXIN'	protein_coding	2355	1	11770000	11775000		'DRAXIN'	protein_coding	5000	55	5.74699
2355	1	11770000	11775000		'DRAXIN'	protein_coding	2357	1	11780000	11785000		'DRAXIN'	protein_coding	10000	21	7.05206
2357	1	11780000	11785000		'DRAXIN'	protein_coding	2361	1	11800000	11805000	AGTRAP'	'AGTRAP';'DRAXIN'	protein_coding	20000	9	7.43963
2357	1	11780000	11785000		'DRAXIN'	protein_coding	2363	1	11810000	11815000		'AGTRAP';'DRAXIN'	protein_coding	30000	5	4.67051
2361	1	11800000	11805000	AGTRAP'	'AGTRAP';'DRAXIN'	protein_coding	2363	1	11810000	11815000		'AGTRAP';'DRAXIN'	protein_coding	10000	21	8.39212
2363	1	11810000	11815000		'AGTRAP';'DRAXIN'	protein_coding	2364	1	11815000	11820000		'AGTRAP';'DRAXIN'	protein_coding	5000	102	14.4746
2364	1	11815000	11820000		'AGTRAP';'DRAXIN'	protein_coding	2367	1	11830000	11835000	C1orf167'	'C1orf167';'DRAXIN'	protein_coding	15000	13	8.12272
2364	1	11815000	11820000		'AGTRAP';'DRAXIN'	protein_coding	2370	1	11845000	11850000	C1orf167'	'C1orf167';'MTHFR'	protein_coding	30000	6	6.17108
2376	1	11875000	11880000		'CLCN6'	protein_coding	2378	1	11885000	11890000	CLCN6'	'CLCN6';'NPPA-AS1'	noncoding_lncRNA_intergenic;protein_coding	10000	31	15.1225
2378	1	11885000	11890000	CLCN6'	'CLCN6';'NPPA-AS1'	noncoding_lncRNA_intergenic;protein_coding	2379	1	11890000	11895000	CLCN6'	'CLCN6';'NPPA-AS1'	noncoding_lncRNA_intergenic;protein_coding	5000	61	7.12327
2380	1	11895000	11900000		'CLCN6';'NPPA-AS1'	noncoding_lncRNA_intergenic;protein_coding	2385	1	11920000	11925000				25000	7	6.10761
2383	1	11910000	11915000		'NPPA-AS1'	noncoding_lncRNA_intergenic	2385	1	11920000	11925000				10000	42	20.7073
2383	1	11910000	11915000		'NPPA-AS1'	noncoding_lncRNA_intergenic	2387	1	11930000	11935000				20000	21	17.3598
2385	1	11920000	11925000				2387	1	11930000	11935000				10000	33	14.2306
2387	1	11930000	11935000				2388	1	11935000	11940000	RP5-934G17.6'	'RP5-934G17.6'	noncoding_pseudogene	5000	55	5.15313
2387	1	11930000	11935000				2391	1	11950000	11955000				20000	15	12.0463
2388	1	11935000	11940000	RP5-934G17.6'	'RP5-934G17.6'	noncoding_pseudogene	2391	1	11950000	11955000				15000	11	6.53751
2391	1	11950000	11955000				2393	1	11960000	11965000				10000	16	5.79431
2401	1	12000000	12005000		'PLOD1'	protein_coding	2402	1	12005000	12010000		'PLOD1'	protein_coding	5000	58	7.32376
2402	1	12005000	12010000		'PLOD1'	protein_coding	2403	1	12010000	12015000	PLOD1'	'PLOD1'	protein_coding	5000	66	7.25286
2403	1	12010000	12015000	PLOD1'	'PLOD1'	protein_coding	2404	1	12015000	12020000	PLOD1'	'PLOD1'	protein_coding	5000	77	10.647
2403	1	12010000	12015000	PLOD1'	'PLOD1'	protein_coding	2406	1	12025000	12030000	PLOD1'	'PLOD1'	protein_coding	15000	9	4.78741
2405	1	12020000	12025000	PLOD1'	'PLOD1'	protein_coding	2406	1	12025000	12030000	PLOD1'	'PLOD1'	protein_coding	5000	94	20.6317
2409	1	12040000	12045000	MFN2'	'CATG00000047240.1';'MFN2';'PLOD1'	noncoding_lncRNA_divergent;protein_coding	2415	1	12070000	12075000		'MFN2';'MIIP'	protein_coding	30000	7	7.14195
2410	1	12045000	12050000		'MFN2'	protein_coding	2415	1	12070000	12075000		'MFN2';'MIIP'	protein_coding	25000	12	11.4629
2415	1	12070000	12075000		'MFN2';'MIIP'	protein_coding	2416	1	12075000	12080000	MIIP';RP5-1077B9.5'	'CATG00000047270.1';'MIIP';'RP5-1077B9.5'	noncoding_lncRNA_divergent;noncoding_pseudogene;protein_coding	5000	68	7.67621
2417	1	12080000	12085000	MIIP';Y_RNA'	'MIIP';'Y_RNA'	noncoding_misc_RNA;protein_coding	2420	1	12095000	12100000	RN7SL649P'	'MIIP';'RN7SL649P'	noncoding_misc_RNA;protein_coding	15000	10	5.84358
2422	1	12105000	12110000				2423	1	12110000	12115000		'CATG00000047317.1'	noncoding_lncRNA_divergent	5000	53	5.46834
2423	1	12110000	12115000		'CATG00000047317.1'	noncoding_lncRNA_divergent	2424	1	12115000	12120000		'CATG00000047317.1'	noncoding_lncRNA_divergent	5000	68	7.72181
2424	1	12115000	12120000		'CATG00000047317.1'	noncoding_lncRNA_divergent	2425	1	12120000	12125000	TNFRSF8'	'CATG00000047317.1';'TNFRSF8'	noncoding_lncRNA_divergent;protein_coding	5000	88	12.0633
2426	1	12125000	12130000		'TNFRSF8'	protein_coding	2429	1	12140000	12145000	RP11-426M1.2'	'RP11-426M1.2';'TNFRSF8'	noncoding_pseudogene;protein_coding	15000	9	5.64903
2432	1	12155000	12160000		'TNFRSF8'	protein_coding	2433	1	12160000	12165000		'TNFRSF8'	protein_coding	5000	42	5.12312
2435	1	12170000	12175000		'TNFRSF8'	protein_coding	2437	1	12180000	12185000	TNFRSF8'	'TNFRSF8'	protein_coding	10000	20	7.68502
2437	1	12180000	12185000	TNFRSF8'	'TNFRSF8'	protein_coding	2438	1	12185000	12190000	TNFRSF8'	'TNFRSF8'	protein_coding	5000	53	6.02181
2439	1	12190000	12195000		'TNFRSF8'	protein_coding	2440	1	12195000	12200000		'TNFRSF8'	protein_coding	5000	152	31.7601
2451	1	12250000	12255000	MIR4632';TNFRSF1B'	'MIR4632';'TNFRSF1B'	noncoding_miRNA;protein_coding	2455	1	12270000	12275000				20000	20	19.3629
2455	1	12270000	12275000				2457	1	12280000	12285000	RP5-1118D24.2';SNORA70'	'RP5-1118D24.2';'SNORA70'	noncoding_pseudogene;noncoding_snoRNA	10000	34	15.8276
2458	1	12285000	12290000	VPS13D'			2461	1	12300000	12305000	VPS13D'	'VPS13D'	protein_coding	15000	10	5.8413
2461	1	12300000	12305000	VPS13D'	'VPS13D'	protein_coding	2463	1	12310000	12315000	VPS13D'	'VPS13D'	protein_coding	10000	24	9.49747
2463	1	12310000	12315000	VPS13D'	'VPS13D'	protein_coding	2464	1	12315000	12320000		'VPS13D'	protein_coding	5000	282	36.7368
2463	1	12310000	12315000	VPS13D'	'VPS13D'	protein_coding	2466	1	12325000	12330000		'VPS13D'	protein_coding	15000	11	5.98083
2464	1	12315000	12320000		'VPS13D'	protein_coding	2466	1	12325000	12330000		'VPS13D'	protein_coding	10000	43	22.6603
2466	1	12325000	12330000		'VPS13D'	protein_coding	2468	1	12335000	12340000	VPS13D'	'VPS13D'	protein_coding	10000	24	9.89155
2466	1	12325000	12330000		'VPS13D'	protein_coding	2469	1	12340000	12345000		'VPS13D'	protein_coding	15000	10	4.84196
2469	1	12340000	12345000		'VPS13D'	protein_coding	2470	1	12345000	12350000		'VPS13D'	protein_coding	5000	92	12.475
2470	1	12345000	12350000		'VPS13D'	protein_coding	2472	1	12355000	12360000	VPS13D'	'VPS13D'	protein_coding	10000	61	34.5396
2472	1	12355000	12360000	VPS13D'	'VPS13D'	protein_coding	2474	1	12365000	12370000		'VPS13D'	protein_coding	10000	33	16.4918
2474	1	12365000	12370000		'VPS13D'	protein_coding	2475	1	12370000	12375000	VPS13D'	'VPS13D'	protein_coding	5000	314	36.7368
2477	1	12380000	12385000		'VPS13D'	protein_coding	2479	1	12390000	12395000		'VPS13D'	protein_coding	10000	38	18.4211
2484	1	12415000	12420000		'CATG00000047593.1';'VPS13D'	noncoding_lncRNA_noncoding_antisense;protein_coding	2486	1	12425000	12430000	VPS13D'	'CATG00000047593.1';'VPS13D'	noncoding_lncRNA_noncoding_antisense;protein_coding	10000	16	5.87294
2489	1	12440000	12445000		'VPS13D'	protein_coding	2490	1	12445000	12450000		'VPS13D'	protein_coding	5000	83	14.7506
2491	1	12450000	12455000		'VPS13D'	protein_coding	2492	1	12455000	12460000	VPS13D'	'VPS13D'	protein_coding	5000	62	7.85233
2492	1	12455000	12460000	VPS13D'	'VPS13D'	protein_coding	2493	1	12460000	12465000	VPS13D'	'VPS13D'	protein_coding	5000	108	15.3847
2493	1	12460000	12465000	VPS13D'	'VPS13D'	protein_coding	2494	1	12465000	12470000	VPS13D'	'VPS13D'	protein_coding	5000	67	9.80986
2494	1	12465000	12470000	VPS13D'	'VPS13D'	protein_coding	2496	1	12475000	12480000		'VPS13D'	protein_coding	10000	16	5.78754
2496	1	12475000	12480000		'VPS13D'	protein_coding	2497	1	12480000	12485000		'VPS13D'	protein_coding	5000	161	23.5664
2497	1	12480000	12485000		'VPS13D'	protein_coding	2499	1	12490000	12495000		'VPS13D'	protein_coding	10000	27	10.4442
2497	1	12480000	12485000		'VPS13D'	protein_coding	2500	1	12495000	12500000		'VPS13D'	protein_coding	15000	13	6.64258
2500	1	12495000	12500000		'VPS13D'	protein_coding	2501	1	12500000	12505000		'VPS13D'	protein_coding	5000	106	15.282
2501	1	12500000	12505000		'VPS13D'	protein_coding	2502	1	12505000	12510000		'VPS13D'	protein_coding	5000	160	25.0353
2503	1	12510000	12515000		'VPS13D'	protein_coding	2505	1	12520000	12525000	VPS13D'	'VPS13D'	protein_coding	10000	21	9.38409
2505	1	12520000	12525000	VPS13D'	'VPS13D'	protein_coding	2506	1	12525000	12530000	VPS13D'	'VPS13D'	protein_coding	5000	160	33.5179
2506	1	12525000	12530000	VPS13D'	'VPS13D'	protein_coding	2507	1	12530000	12535000		'VPS13D'	protein_coding	5000	50	4.99156
2506	1	12525000	12530000	VPS13D'	'VPS13D'	protein_coding	2508	1	12535000	12540000	VPS13D'	'VPS13D'	protein_coding	10000	16	4.79969
2509	1	12540000	12545000		'VPS13D'	protein_coding	2510	1	12545000	12550000		'VPS13D'	protein_coding	5000	184	36.7368
2509	1	12540000	12545000		'VPS13D'	protein_coding	2512	1	12555000	12560000	VPS13D'	'VPS13D'	protein_coding	15000	11	5.4817
2512	1	12555000	12560000	VPS13D'	'VPS13D'	protein_coding	2517	1	12580000	12585000				25000	14	15.6241
2512	1	12555000	12560000	VPS13D'	'VPS13D'	protein_coding	2521	1	12600000	12605000		'RP5-888M10.2'	noncoding_lncRNA_intergenic	45000	5	6.2991
2517	1	12580000	12585000				2521	1	12600000	12605000		'RP5-888M10.2'	noncoding_lncRNA_intergenic	20000	7	5.60417
2521	1	12600000	12605000		'RP5-888M10.2'	noncoding_lncRNA_intergenic	2522	1	12605000	12610000				5000	58	7.40341
2523	1	12610000	12615000		'CATG00000047635.1'	noncoding_lncRNA_intergenic	2525	1	12620000	12625000		'DHRS3'	protein_coding	10000	16	5.34408
2525	1	12620000	12625000		'DHRS3'	protein_coding	2530	1	12645000	12650000		'DHRS3'	protein_coding	25000	12	12.5165
2532	1	12655000	12660000	DHRS3'	'CATG00000047643.1';'DHRS3'	noncoding_lncRNA_noncoding_sense_intronic;protein_coding	2534	1	12665000	12670000		'CATG00000047645.1';'DHRS3'	noncoding_lncRNA_noncoding_sense_intronic;protein_coding	10000	26	12.7797
2537	1	12680000	12685000		'CATG00000022496.1';'DHRS3'	noncoding_lncRNA_divergent;protein_coding	2539	1	12690000	12695000		'DHRS3'	protein_coding	10000	15	6.14035
2541	1	12700000	12705000	AADACL4'	'AADACL4';'DHRS3'	protein_coding	2543	1	12710000	12715000		'AADACL4';'DHRS3'	protein_coding	10000	55	29.6476
2543	1	12710000	12715000		'AADACL4';'DHRS3'	protein_coding	2545	1	12720000	12725000		'AADACL4'	protein_coding	10000	36	16.8335
2543	1	12710000	12715000		'AADACL4';'DHRS3'	protein_coding	2546	1	12725000	12730000		'AADACL4'	protein_coding	15000	16	9.00749
2543	1	12710000	12715000		'AADACL4';'DHRS3'	protein_coding	2547	1	12730000	12735000				20000	11	7.75038
2545	1	12720000	12725000		'AADACL4'	protein_coding	2546	1	12725000	12730000		'AADACL4'	protein_coding	5000	67	6.99915
2546	1	12725000	12730000		'AADACL4'	protein_coding	2547	1	12730000	12735000				5000	75	7.21717
2547	1	12730000	12735000				2548	1	12735000	12740000				5000	60	5.20876
2548	1	12735000	12740000				2549	1	12740000	12745000				5000	88	11.4325
2549	1	12740000	12745000				2552	1	12755000	12760000				15000	11	5.57633
2552	1	12755000	12760000				2556	1	12775000	12780000	AADACL3'	'AADACL3'	protein_coding	20000	30	30.2598
2556	1	12775000	12780000	AADACL3'	'AADACL3'	protein_coding	2557	1	12780000	12785000		'AADACL3'	protein_coding	5000	112	15.6636
2557	1	12780000	12785000		'AADACL3'	protein_coding	2558	1	12785000	12790000		'AADACL3'	protein_coding	5000	76	11.1963
2557	1	12780000	12785000		'AADACL3'	protein_coding	2559	1	12790000	12795000		'AADACL3'	protein_coding	10000	25	8.72755
2559	1	12790000	12795000		'AADACL3'	protein_coding	2560	1	12795000	12800000	snoU13'	'snoU13'	noncoding_snoRNA	5000	103	13.9726
2560	1	12795000	12800000	snoU13'	'snoU13'	noncoding_snoRNA	2562	1	12805000	12810000	C1orf158'	'C1orf158'	protein_coding	10000	16	4.99067
2562	1	12805000	12810000	C1orf158'	'C1orf158'	protein_coding	2563	1	12810000	12815000		'C1orf158'	protein_coding	5000	58	6.6605
2565	1	12820000	12825000		'C1orf158'	protein_coding	2567	1	12830000	12835000	PRAMEF12'	'CATG00000023170.1';'PRAMEF12'	protein_coding	10000	15	5.62835
2565	1	12820000	12825000		'C1orf158'	protein_coding	2568	1	12835000	12840000	PRAMEF12'	'CATG00000023170.1';'PRAMEF12'	protein_coding	15000	14	8.37806
2567	1	12830000	12835000	PRAMEF12'	'CATG00000023170.1';'PRAMEF12'	protein_coding	2568	1	12835000	12840000	PRAMEF12'	'CATG00000023170.1';'PRAMEF12'	protein_coding	5000	58	7.72187
2569	1	12840000	12845000				2570	1	12845000	12850000				5000	59	5.91879
2572	1	12855000	12860000	PRAMEF1'	'PRAMEF1'	protein_coding	2574	1	12865000	12870000		'PRAMEF1'	protein_coding	10000	17	6.37842
2572	1	12855000	12860000	PRAMEF1'	'PRAMEF1'	protein_coding	2585	1	12920000	12925000		'PRAMEF1';'PRAMEF2'	protein_coding	65000	9	15.9584
2576	1	12875000	12880000		'PRAMEF1'	protein_coding	15977	1	79880000	79885000		'CATG00000005258.1'	noncoding_lncRNA_intergenic	67005000	6	7.41406
2579	1	12890000	12895000	PRAMEF11'	'PRAMEF1';'PRAMEF11'	protein_coding	2590	1	12945000	12950000	PRAMEF4'	'PRAMEF1';'PRAMEF4'	protein_coding	55000	13	21.1537
2579	1	12890000	12895000	PRAMEF11'	'PRAMEF1';'PRAMEF11'	protein_coding	2638	1	13185000	13190000	HNRNPCP5'			295000	6	7.29472
2582	1	12905000	12910000	HNRNPCL1'	'HNRNPCL1';'HNRNPCP5';'PRAMEF1'	noncoding_pseudogene;protein_coding	2637	1	13180000	13185000	HNRNPCP5'			275000	8	12.7607
2587	1	12930000	12935000		'PRAMEF1'	protein_coding	2610	1	13045000	13050000		'PRAMEF6'	protein_coding	115000	6	13.2582
2587	1	12930000	12935000		'PRAMEF1'	protein_coding	2688	1	13435000	13440000				505000	6	10.3554
2588	1	12935000	12940000		'PRAMEF1';'PRAMEF4'	protein_coding	2610	1	13045000	13050000		'PRAMEF6'	protein_coding	110000	5	15.7812
2588	1	12935000	12940000		'PRAMEF1';'PRAMEF4'	protein_coding	2611	1	13050000	13055000	WI2-3308P17.2'	'PRAMEF6';'WI2-3308P17.2'	protein_coding	115000	7	24.0642
2590	1	12945000	12950000	PRAMEF4'	'PRAMEF1';'PRAMEF4'	protein_coding	2638	1	13185000	13190000	HNRNPCP5'			240000	5	6.82393
2590	1	12945000	12950000	PRAMEF4'	'PRAMEF1';'PRAMEF4'	protein_coding	2672	1	13355000	13360000	PRAMEF5'	'PRAMEF5'	protein_coding	410000	7	13.5319
2596	1	12975000	12980000	PRAMEF7'	'PRAMEF1';'PRAMEF7'	protein_coding	2723	1	13610000	13615000	XX-FW84067D5.1'	'XX-FW84067D5.1'	noncoding_pseudogene	635000	6	12.5899
2597	1	12980000	12985000	RNU6-1072P';RP11-450I1.2'	'PRAMEF1';'PRAMEF7';'RNU6-1072P'	noncoding_snRNA;protein_coding	2677	1	13380000	13385000	RNU6-771P';RP11-219C24.8'	'RNU6-771P';'RP11-219C24.8'	noncoding_pseudogene;noncoding_snRNA	400000	37	36.7368
2598	1	12985000	12990000	RP11-450I1.2'	'PRAMEF1';'RP11-450I1.2'	noncoding_pseudogene;protein_coding	2675	1	13370000	13375000				385000	7	12.6497
2598	1	12985000	12990000	RP11-450I1.2'	'PRAMEF1';'RP11-450I1.2'	noncoding_pseudogene;protein_coding	2676	1	13375000	13380000	RP11-219C24.8'	'RP11-219C24.8'	noncoding_pseudogene	390000	12	25.173
2603	1	13010000	13015000	RP11-450I1.4'	'PRAMEF6';'RP11-450I1.4'	noncoding_pseudogene;protein_coding	2624	1	13115000	13120000	PRAMEF6'	'PRAMEF6'	protein_coding	105000	8	15.5849
2608	1	13035000	13040000	PRAMEF22'	'PRAMEF22';'PRAMEF6'	protein_coding	2666	1	13325000	13330000		'PRAMEF3'	protein_coding	290000	8	18.4028
2629	1	13140000	13145000	PRAMEF25'	'PRAMEF25'	noncoding_pseudogene	2642	1	13205000	13210000				65000	5	8.31463
2629	1	13140000	13145000	PRAMEF25'	'PRAMEF25'	noncoding_pseudogene	2644	1	13215000	13220000	PRAMEF26'	'PRAMEF26'	protein_coding	75000	18	35.3505
2637	1	13180000	13185000	HNRNPCP5'			2638	1	13185000	13190000	HNRNPCP5'			5000	54	5.27575
2757	1	13780000	13785000				2758	1	13785000	13790000				5000	99	15.4083
2758	1	13785000	13790000				2759	1	13790000	13795000				5000	71	7.53809
2759	1	13790000	13795000				2761	1	13800000	13805000		'LRRC38'	protein_coding	10000	25	8.42945
2761	1	13800000	13805000		'LRRC38'	protein_coding	2762	1	13805000	13810000		'LRRC38'	protein_coding	5000	115	18.3632
2761	1	13800000	13805000		'LRRC38'	protein_coding	2764	1	13815000	13820000		'CATG00000023630.1';'LRRC38'	noncoding_lncRNA_noncoding_antisense;protein_coding	15000	27	18.9993
2762	1	13805000	13810000		'LRRC38'	protein_coding	2764	1	13815000	13820000		'CATG00000023630.1';'LRRC38'	noncoding_lncRNA_noncoding_antisense;protein_coding	10000	59	34.0977
2762	1	13805000	13810000		'LRRC38'	protein_coding	2765	1	13820000	13825000		'LRRC38'	protein_coding	15000	9	4.82715
2764	1	13815000	13820000		'CATG00000023630.1';'LRRC38'	noncoding_lncRNA_noncoding_antisense;protein_coding	2765	1	13820000	13825000		'LRRC38'	protein_coding	5000	69	8.49667
2766	1	13825000	13830000		'LRRC38'	protein_coding	2767	1	13830000	13835000		'LRRC38'	protein_coding	5000	63	7.82411
2767	1	13830000	13835000		'LRRC38'	protein_coding	2768	1	13835000	13840000	LRRC38';RP4-597A16.2'	'LRRC38';'RP4-597A16.2'	noncoding_antisense;protein_coding	5000	111	17.4947
2769	1	13840000	13845000	LRRC38';RP4-597A16.2'	'LRRC38';'RP4-597A16.2'	noncoding_antisense;protein_coding	2773	1	13860000	13865000				20000	13	11.318
2773	1	13860000	13865000				2774	1	13865000	13870000				5000	59	6.9371
2773	1	13860000	13865000				2776	1	13875000	13880000				15000	10	5.17231
2774	1	13865000	13870000				2776	1	13875000	13880000				10000	23	9.39066
2778	1	13885000	13890000				2781	1	13900000	13905000				15000	10	6.54591
2781	1	13900000	13905000				2783	1	13910000	13915000	PDPN'	'PDPN'	protein_coding	10000	15	5.26227
2782	1	13905000	13910000	PDPN'			2783	1	13910000	13915000	PDPN'	'PDPN'	protein_coding	5000	49	5.74272
2783	1	13910000	13915000	PDPN'	'PDPN'	protein_coding	2785	1	13920000	13925000		'PDPN'	protein_coding	10000	32	14.6252
2785	1	13920000	13925000		'PDPN'	protein_coding	2786	1	13925000	13930000		'PDPN'	protein_coding	5000	191	36.7368
2788	1	13935000	13940000		'PDPN'	protein_coding	2789	1	13940000	13945000		'PDPN'	protein_coding	5000	170	26.4299
2788	1	13935000	13940000		'PDPN'	protein_coding	2795	1	13970000	13975000				35000	6	6.43709
2794	1	13965000	13970000				2795	1	13970000	13975000				5000	69	9.26645
2794	1	13965000	13970000				2798	1	13985000	13990000	CTA-520D8.2'	'CTA-520D8.2'	noncoding_lncRNA_lincRNA	20000	10	7.50822
2795	1	13970000	13975000				2798	1	13985000	13990000	CTA-520D8.2'	'CTA-520D8.2'	noncoding_lncRNA_lincRNA	15000	12	7.0476
2798	1	13985000	13990000	CTA-520D8.2'	'CTA-520D8.2'	noncoding_lncRNA_lincRNA	2801	1	14000000	14005000				15000	29	20.6151
2801	1	14000000	14005000				2802	1	14005000	14010000				5000	124	15.6372
2803	1	14010000	14015000				2804	1	14015000	14020000		'CATG00000047790.1'	uncertain_coding	5000	70	10.2928
2806	1	14025000	14030000	PRDM2'	'CATG00000047790.1';'PRDM2'	protein_coding;uncertain_coding	2808	1	14035000	14040000		'PRDM2'	protein_coding	10000	71	36.7368
2809	1	14040000	14045000		'PRDM2'	protein_coding	2810	1	14045000	14050000		'PRDM2'	protein_coding	5000	131	25.807
2811	1	14050000	14055000		'PRDM2'	protein_coding	2812	1	14055000	14060000	PRDM2'	'CATG00000047836.1';'PRDM2'	noncoding_short_ncRNA;protein_coding	5000	84	11.1298
2813	1	14060000	14065000	PRDM2'	'PRDM2'	protein_coding	2814	1	14065000	14070000	PRDM2'	'PRDM2'	protein_coding	5000	112	18.6856
2814	1	14065000	14070000	PRDM2'	'PRDM2'	protein_coding	2815	1	14070000	14075000	PRDM2'	'PRDM2'	protein_coding	5000	53	4.83812
2815	1	14070000	14075000	PRDM2'	'PRDM2'	protein_coding	2819	1	14090000	14095000		'PRDM2'	protein_coding	20000	16	13.6448
2819	1	14090000	14095000		'PRDM2'	protein_coding	2821	1	14100000	14105000		'PRDM2'	protein_coding	10000	26	10.9624
2819	1	14090000	14095000		'PRDM2'	protein_coding	2822	1	14105000	14110000		'PRDM2'	protein_coding	15000	18	9.64869
2821	1	14100000	14105000		'PRDM2'	protein_coding	2822	1	14105000	14110000		'PRDM2'	protein_coding	5000	194	34.3389
2823	1	14110000	14115000		'PRDM2'	protein_coding	2824	1	14115000	14120000		'PRDM2'	protein_coding	5000	65	8.27195
2826	1	14125000	14130000		'PRDM2'	protein_coding	2827	1	14130000	14135000		'PRDM2'	protein_coding	5000	56	7.83069
2829	1	14140000	14145000		'PRDM2'	protein_coding	2831	1	14150000	14155000		'CATG00000047851.1';'PRDM2'	protein_coding	10000	22	7.47837
2831	1	14150000	14155000		'CATG00000047851.1';'PRDM2'	protein_coding	2832	1	14155000	14160000		'CATG00000047851.1';'PRDM2'	protein_coding	5000	90	10.4374
2832	1	14155000	14160000		'CATG00000047851.1';'PRDM2'	protein_coding	2833	1	14160000	14165000		'PRDM2'	protein_coding	5000	393	36.7368
2833	1	14160000	14165000		'PRDM2'	protein_coding	2834	1	14165000	14170000		'PRDM2'	protein_coding	5000	58	5.32598
2834	1	14165000	14170000		'PRDM2'	protein_coding	2835	1	14170000	14175000		'PRDM2'	protein_coding	5000	140	19.472
2835	1	14170000	14175000		'PRDM2'	protein_coding	2836	1	14175000	14180000		'PRDM2'	protein_coding	5000	61	5.22247
2837	1	14180000	14185000		'PRDM2'	protein_coding	2838	1	14185000	14190000		'PRDM2'	protein_coding	5000	67	6.35889
2838	1	14185000	14190000		'PRDM2'	protein_coding	2840	1	14195000	14200000		'PRDM2'	protein_coding	10000	21	9.55792
2841	1	14200000	14205000		'PRDM2'	protein_coding	2843	1	14210000	14215000		'PRDM2'	protein_coding	10000	23	8.72811
2843	1	14210000	14215000		'PRDM2'	protein_coding	2844	1	14215000	14220000		'KAZN';'PRDM2'	protein_coding	5000	69	7.87047
2844	1	14215000	14220000		'KAZN';'PRDM2'	protein_coding	2845	1	14220000	14225000		'KAZN'	protein_coding	5000	61	5.59216
2845	1	14220000	14225000		'KAZN'	protein_coding	2847	1	14230000	14235000		'KAZN'	protein_coding	10000	19	6.94636
2849	1	14240000	14245000		'KAZN'	protein_coding	2850	1	14245000	14250000		'KAZN'	protein_coding	5000	49	4.69916
2850	1	14245000	14250000		'KAZN'	protein_coding	2851	1	14250000	14255000		'KAZN'	protein_coding	5000	52	5.34316
2857	1	14280000	14285000		'KAZN'	protein_coding	2859	1	14290000	14295000		'KAZN'	protein_coding	10000	43	22.5808
2857	1	14280000	14285000		'KAZN'	protein_coding	2861	1	14300000	14305000		'KAZN'	protein_coding	20000	9	5.61553
2860	1	14295000	14300000		'KAZN'	protein_coding	2861	1	14300000	14305000		'KAZN'	protein_coding	5000	83	10.4139
2861	1	14300000	14305000		'KAZN'	protein_coding	2865	1	14320000	14325000		'KAZN'	protein_coding	20000	9	5.52035
2863	1	14310000	14315000		'KAZN'	protein_coding	2865	1	14320000	14325000		'KAZN'	protein_coding	10000	32	15.2313
2865	1	14320000	14325000		'KAZN'	protein_coding	2866	1	14325000	14330000		'KAZN'	protein_coding	5000	96	11.88
2866	1	14325000	14330000		'KAZN'	protein_coding	2867	1	14330000	14335000		'KAZN'	protein_coding	5000	68	5.94445
2867	1	14330000	14335000		'KAZN'	protein_coding	2868	1	14335000	14340000		'KAZN'	protein_coding	5000	70	7.63586
2868	1	14335000	14340000		'KAZN'	protein_coding	2869	1	14340000	14345000		'KAZN'	protein_coding	5000	63	6.3791
2869	1	14340000	14345000		'KAZN'	protein_coding	2871	1	14350000	14355000		'KAZN'	protein_coding	10000	37	16.3296
2871	1	14350000	14355000		'KAZN'	protein_coding	2874	1	14365000	14370000		'KAZN'	protein_coding	15000	13	8.4117
2871	1	14350000	14355000		'KAZN'	protein_coding	2875	1	14370000	14375000		'KAZN'	protein_coding	20000	14	11.2938
2875	1	14370000	14375000		'KAZN'	protein_coding	2878	1	14385000	14390000		'KAZN'	protein_coding	15000	12	6.10778
2876	1	14375000	14380000		'KAZN'	protein_coding	2878	1	14385000	14390000		'KAZN'	protein_coding	10000	17	6.37061
2878	1	14385000	14390000		'KAZN'	protein_coding	2879	1	14390000	14395000		'KAZN'	protein_coding	5000	184	32.8656
2879	1	14390000	14395000		'KAZN'	protein_coding	2881	1	14400000	14405000		'KAZN'	protein_coding	10000	52	21.5078
2881	1	14400000	14405000		'KAZN'	protein_coding	2883	1	14410000	14415000		'KAZN'	protein_coding	10000	65	28.7489
2883	1	14410000	14415000		'KAZN'	protein_coding	2885	1	14420000	14425000		'KAZN'	protein_coding	10000	83	36.7368
2885	1	14420000	14425000		'KAZN'	protein_coding	2887	1	14430000	14435000		'KAZN'	protein_coding	10000	53	26.6152
2889	1	14440000	14445000		'KAZN'	protein_coding	2890	1	14445000	14450000	RNU6-1265P'	'KAZN'	protein_coding	5000	210	36.7368
2890	1	14445000	14450000	RNU6-1265P'	'KAZN'	protein_coding	2891	1	14450000	14455000	RNU6-1265P'	'KAZN';'RNU6-1265P'	noncoding_snRNA;protein_coding	5000	263	36.7368
2891	1	14450000	14455000	RNU6-1265P'	'KAZN';'RNU6-1265P'	noncoding_snRNA;protein_coding	2892	1	14455000	14460000		'KAZN'	protein_coding	5000	72	8.09515
2893	1	14460000	14465000		'KAZN'	protein_coding	2894	1	14465000	14470000		'KAZN'	protein_coding	5000	92	16.7506
2896	1	14475000	14480000		'KAZN'	protein_coding	2897	1	14480000	14485000		'KAZN'	protein_coding	5000	129	20.4398
2897	1	14480000	14485000		'KAZN'	protein_coding	2898	1	14485000	14490000		'KAZN'	protein_coding	5000	65	6.70433
2899	1	14490000	14495000		'KAZN'	protein_coding	2901	1	14500000	14505000		'KAZN'	protein_coding	10000	37	17.4613
2901	1	14500000	14505000		'KAZN'	protein_coding	2902	1	14505000	14510000		'KAZN'	protein_coding	5000	107	11.931
2902	1	14505000	14510000		'KAZN'	protein_coding	2903	1	14510000	14515000		'KAZN'	protein_coding	5000	71	6.37192
2905	1	14520000	14525000		'KAZN'	protein_coding	2906	1	14525000	14530000		'KAZN'	protein_coding	5000	64	7.49807
2906	1	14525000	14530000		'KAZN'	protein_coding	2909	1	14540000	14545000		'CATG00000047874.1';'KAZN'	noncoding_lncRNA_divergent;protein_coding	15000	46	36.7368
2909	1	14540000	14545000		'CATG00000047874.1';'KAZN'	noncoding_lncRNA_divergent;protein_coding	2910	1	14545000	14550000	RP11-344F13.1'	'CATG00000047874.1';'KAZN';'RP11-344F13.1'	noncoding_lncRNA_divergent;noncoding_lncRNA_lincRNA;protein_coding	5000	140	19.7067
2910	1	14545000	14550000	RP11-344F13.1'	'CATG00000047874.1';'KAZN';'RP11-344F13.1'	noncoding_lncRNA_divergent;noncoding_lncRNA_lincRNA;protein_coding	2911	1	14550000	14555000	RP11-344F13.1'	'CATG00000047874.1';'KAZN'	noncoding_lncRNA_divergent;protein_coding	5000	112	13.7436
2911	1	14550000	14555000	RP11-344F13.1'	'CATG00000047874.1';'KAZN'	noncoding_lncRNA_divergent;protein_coding	2912	1	14555000	14560000		'CATG00000047874.1';'KAZN'	noncoding_lncRNA_divergent;protein_coding	5000	201	36.7368
2912	1	14555000	14560000		'CATG00000047874.1';'KAZN'	noncoding_lncRNA_divergent;protein_coding	2913	1	14560000	14565000		'CATG00000047874.1';'KAZN'	noncoding_lncRNA_divergent;protein_coding	5000	68	8.36691
2914	1	14565000	14570000		'CATG00000047874.1';'KAZN'	noncoding_lncRNA_divergent;protein_coding	2916	1	14575000	14580000		'CATG00000025100.1';'CATG00000047874.1';'KAZN'	noncoding_lncRNA_divergent;noncoding_lncRNA_intergenic;protein_coding	10000	22	8.14127
2916	1	14575000	14580000		'CATG00000025100.1';'CATG00000047874.1';'KAZN'	noncoding_lncRNA_divergent;noncoding_lncRNA_intergenic;protein_coding	2917	1	14580000	14585000		'CATG00000047874.1';'KAZN'	noncoding_lncRNA_divergent;protein_coding	5000	304	36.7368
2918	1	14585000	14590000		'CATG00000047874.1';'KAZN'	noncoding_lncRNA_divergent;protein_coding	2919	1	14590000	14595000		'CATG00000047874.1';'KAZN'	noncoding_lncRNA_divergent;protein_coding	5000	64	8.27596
2918	1	14585000	14590000		'CATG00000047874.1';'KAZN'	noncoding_lncRNA_divergent;protein_coding	2921	1	14600000	14605000		'CATG00000047874.1';'KAZN'	noncoding_lncRNA_divergent;protein_coding	15000	20	12.8036
2919	1	14590000	14595000		'CATG00000047874.1';'KAZN'	noncoding_lncRNA_divergent;protein_coding	2921	1	14600000	14605000		'CATG00000047874.1';'KAZN'	noncoding_lncRNA_divergent;protein_coding	10000	59	30.5202
2921	1	14600000	14605000		'CATG00000047874.1';'KAZN'	noncoding_lncRNA_divergent;protein_coding	2924	1	14615000	14620000		'CATG00000047874.1';'KAZN'	noncoding_lncRNA_divergent;protein_coding	15000	50	36.7368
2924	1	14615000	14620000		'CATG00000047874.1';'KAZN'	noncoding_lncRNA_divergent;protein_coding	2925	1	14620000	14625000		'CATG00000025107.1';'CATG00000047874.1';'KAZN'	noncoding_lncRNA_divergent;noncoding_lncRNA_intergenic;protein_coding	5000	78	7.86965
2925	1	14620000	14625000		'CATG00000025107.1';'CATG00000047874.1';'KAZN'	noncoding_lncRNA_divergent;noncoding_lncRNA_intergenic;protein_coding	2926	1	14625000	14630000		'CATG00000047874.1';'KAZN'	noncoding_lncRNA_divergent;protein_coding	5000	71	6.15921
2926	1	14625000	14630000		'CATG00000047874.1';'KAZN'	noncoding_lncRNA_divergent;protein_coding	2927	1	14630000	14635000		'CATG00000047874.1';'KAZN'	noncoding_lncRNA_divergent;protein_coding	5000	146	21.8618
2926	1	14625000	14630000		'CATG00000047874.1';'KAZN'	noncoding_lncRNA_divergent;protein_coding	2928	1	14635000	14640000		'KAZN'	protein_coding	10000	20	5.28264
2927	1	14630000	14635000		'CATG00000047874.1';'KAZN'	noncoding_lncRNA_divergent;protein_coding	2928	1	14635000	14640000		'KAZN'	protein_coding	5000	104	13.6175
2928	1	14635000	14640000		'KAZN'	protein_coding	2930	1	14645000	14650000		'KAZN'	protein_coding	10000	36	14.7733
2931	1	14650000	14655000		'KAZN'	protein_coding	2932	1	14655000	14660000		'KAZN'	protein_coding	5000	60	6.10018
2934	1	14665000	14670000		'KAZN'	protein_coding	2935	1	14670000	14675000		'KAZN'	protein_coding	5000	59	5.63217
2936	1	14675000	14680000	RP4-704D23.1'	'CATG00000047898.1';'KAZN';'RP4-704D23.1'	noncoding_lncRNA_intergenic;noncoding_lncRNA_lincRNA;protein_coding	2937	1	14680000	14685000		'CATG00000047898.1';'KAZN'	noncoding_lncRNA_intergenic;protein_coding	5000	63	6.22256
2939	1	14690000	14695000		'CATG00000047898.1';'KAZN'	noncoding_lncRNA_intergenic;protein_coding	2941	1	14700000	14705000		'CATG00000047898.1';'KAZN'	noncoding_lncRNA_intergenic;protein_coding	10000	18	5.05985
2947	1	14730000	14735000		'CATG00000047898.1';'KAZN'	noncoding_lncRNA_intergenic;protein_coding	2948	1	14735000	14740000		'CATG00000047898.1';'KAZN'	noncoding_lncRNA_intergenic;protein_coding	5000	60	5.91921
2948	1	14735000	14740000		'CATG00000047898.1';'KAZN'	noncoding_lncRNA_intergenic;protein_coding	2949	1	14740000	14745000		'CATG00000047898.1';'KAZN'	noncoding_lncRNA_intergenic;protein_coding	5000	174	29.2319
2949	1	14740000	14745000		'CATG00000047898.1';'KAZN'	noncoding_lncRNA_intergenic;protein_coding	2951	1	14750000	14755000		'KAZN'	protein_coding	10000	32	13.5728
2953	1	14760000	14765000		'KAZN'	protein_coding	2954	1	14765000	14770000		'KAZN'	protein_coding	5000	61	5.65296
2954	1	14765000	14770000		'KAZN'	protein_coding	2956	1	14775000	14780000		'KAZN'	protein_coding	10000	31	14.8389
2954	1	14765000	14770000		'KAZN'	protein_coding	2957	1	14780000	14785000		'KAZN'	protein_coding	15000	13	7.02049
2958	1	14785000	14790000		'KAZN'	protein_coding	2960	1	14795000	14800000		'KAZN'	protein_coding	10000	35	14.5018
2960	1	14795000	14800000		'KAZN'	protein_coding	2961	1	14800000	14805000		'KAZN'	protein_coding	5000	67	7.55602
2960	1	14795000	14800000		'KAZN'	protein_coding	2963	1	14810000	14815000		'KAZN'	protein_coding	15000	15	8.13726
2961	1	14800000	14805000		'KAZN'	protein_coding	2963	1	14810000	14815000		'KAZN'	protein_coding	10000	16	5.61845
2963	1	14810000	14815000		'KAZN'	protein_coding	2965	1	14820000	14825000		'CATG00000025126.1';'KAZN'	noncoding_lncRNA_intergenic;protein_coding	10000	17	5.24309
2965	1	14820000	14825000		'CATG00000025126.1';'KAZN'	noncoding_lncRNA_intergenic;protein_coding	2966	1	14825000	14830000		'CATG00000025126.1';'KAZN'	noncoding_lncRNA_intergenic;protein_coding	5000	173	32.064
2966	1	14825000	14830000		'CATG00000025126.1';'KAZN'	noncoding_lncRNA_intergenic;protein_coding	2968	1	14835000	14840000		'CATG00000025126.1';'CATG00000047909.1';'KAZN'	noncoding_lncRNA_intergenic;protein_coding	10000	88	36.7368
2968	1	14835000	14840000		'CATG00000025126.1';'CATG00000047909.1';'KAZN'	noncoding_lncRNA_intergenic;protein_coding	2970	1	14845000	14850000		'CATG00000025126.1';'CATG00000025133.1';'KAZN'	noncoding_lncRNA_intergenic;noncoding_sense_overlap_RNA;protein_coding	10000	50	19.2922
2970	1	14845000	14850000		'CATG00000025126.1';'CATG00000025133.1';'KAZN'	noncoding_lncRNA_intergenic;noncoding_sense_overlap_RNA;protein_coding	2973	1	14860000	14865000		'KAZN'	protein_coding	15000	49	36.0437
2973	1	14860000	14865000		'KAZN'	protein_coding	2974	1	14865000	14870000		'KAZN'	protein_coding	5000	71	8.01449
2973	1	14860000	14865000		'KAZN'	protein_coding	2975	1	14870000	14875000		'KAZN'	protein_coding	10000	21	5.71819
2975	1	14870000	14875000		'KAZN'	protein_coding	2976	1	14875000	14880000		'KAZN'	protein_coding	5000	61	5.22843
2976	1	14875000	14880000		'KAZN'	protein_coding	2977	1	14880000	14885000		'KAZN'	protein_coding	5000	208	36.7368
2977	1	14880000	14885000		'KAZN'	protein_coding	2979	1	14890000	14895000		'KAZN'	protein_coding	10000	48	23.3162
2980	1	14895000	14900000		'KAZN'	protein_coding	2981	1	14900000	14905000		'KAZN'	protein_coding	5000	119	19.8648
2981	1	14900000	14905000		'KAZN'	protein_coding	2983	1	14910000	14915000		'KAZN'	protein_coding	10000	17	6.32282
2983	1	14910000	14915000		'KAZN'	protein_coding	2984	1	14915000	14920000		'KAZN'	protein_coding	5000	89	12.2165
2983	1	14910000	14915000		'KAZN'	protein_coding	6516	1	32575000	32580000		'KPNA6'	protein_coding	17665000	11	17.3713
2984	1	14915000	14920000		'KAZN'	protein_coding	2985	1	14920000	14925000	KAZN'	'CATG00000047937.1';'KAZN'	noncoding_lncRNA_divergent;protein_coding	5000	123	18.0837
2984	1	14915000	14920000		'KAZN'	protein_coding	2988	1	14935000	14940000		'KAZN'	protein_coding	20000	13	8.54818
2985	1	14920000	14925000	KAZN'	'CATG00000047937.1';'KAZN'	noncoding_lncRNA_divergent;protein_coding	2988	1	14935000	14940000		'KAZN'	protein_coding	15000	15	8.43732
2986	1	14925000	14930000	KAZN'	'CATG00000047937.1';'KAZN'	noncoding_lncRNA_divergent;protein_coding	2988	1	14935000	14940000		'KAZN'	protein_coding	10000	27	10.1806
2988	1	14935000	14940000		'KAZN'	protein_coding	2989	1	14940000	14945000		'KAZN'	protein_coding	5000	127	18.4089
2988	1	14935000	14940000		'KAZN'	protein_coding	2990	1	14945000	14950000		'KAZN'	protein_coding	10000	21	5.3431
2989	1	14940000	14945000		'KAZN'	protein_coding	2990	1	14945000	14950000		'KAZN'	protein_coding	5000	66	5.79029
2990	1	14945000	14950000		'KAZN'	protein_coding	2992	1	14955000	14960000		'KAZN'	protein_coding	10000	56	26.3501
2992	1	14955000	14960000		'KAZN'	protein_coding	2995	1	14970000	14975000		'KAZN'	protein_coding	15000	11	6.34179
2992	1	14955000	14960000		'KAZN'	protein_coding	2996	1	14975000	14980000		'KAZN'	protein_coding	20000	8	5.43852
2996	1	14975000	14980000		'KAZN'	protein_coding	2998	1	14985000	14990000		'KAZN'	protein_coding	10000	23	8.34573
2998	1	14985000	14990000		'KAZN'	protein_coding	2999	1	14990000	14995000		'KAZN'	protein_coding	5000	71	8.19746
3000	1	14995000	15000000		'KAZN'	protein_coding	3001	1	15000000	15005000		'CATG00000047960.1';'KAZN'	noncoding_lncRNA_noncoding_antisense;protein_coding	5000	150	25.4987
3001	1	15000000	15005000		'CATG00000047960.1';'KAZN'	noncoding_lncRNA_noncoding_antisense;protein_coding	3002	1	15005000	15010000		'CATG00000047960.1';'KAZN'	noncoding_lncRNA_noncoding_antisense;protein_coding	5000	90	10.0276
3002	1	15005000	15010000		'CATG00000047960.1';'KAZN'	noncoding_lncRNA_noncoding_antisense;protein_coding	3004	1	15015000	15020000	TBCAP2'	'CATG00000047960.1';'KAZN';'TBCAP2'	noncoding_lncRNA_noncoding_antisense;noncoding_pseudogene;protein_coding	10000	43	22.9275
3002	1	15005000	15010000		'CATG00000047960.1';'KAZN'	noncoding_lncRNA_noncoding_antisense;protein_coding	3005	1	15020000	15025000	TBCAP2'	'CATG00000047960.1';'KAZN'	noncoding_lncRNA_noncoding_antisense;protein_coding	15000	36	26.316
3006	1	15025000	15030000		'CATG00000047960.1';'KAZN'	noncoding_lncRNA_noncoding_antisense;protein_coding	3007	1	15030000	15035000		'CATG00000047960.1';'KAZN'	noncoding_lncRNA_noncoding_antisense;protein_coding	5000	79	10.2371
3008	1	15035000	15040000		'CATG00000047960.1';'KAZN'	noncoding_lncRNA_noncoding_antisense;protein_coding	3010	1	15045000	15050000		'CATG00000047960.1';'KAZN'	noncoding_lncRNA_noncoding_antisense;protein_coding	10000	14	5.02573
3014	1	15065000	15070000		'CATG00000047960.1';'KAZN'	noncoding_lncRNA_noncoding_antisense;protein_coding	3015	1	15070000	15075000		'CATG00000047960.1';'KAZN'	noncoding_lncRNA_noncoding_antisense;protein_coding	5000	87	14.4509
3015	1	15070000	15075000		'CATG00000047960.1';'KAZN'	noncoding_lncRNA_noncoding_antisense;protein_coding	3016	1	15075000	15080000		'KAZN'	protein_coding	5000	54	5.29858
3017	1	15080000	15085000		'CATG00000047967.1';'KAZN'	protein_coding	3018	1	15085000	15090000		'CATG00000047967.1';'KAZN'	protein_coding	5000	171	36.7368
3019	1	15090000	15095000		'CATG00000047967.1';'KAZN'	protein_coding	3020	1	15095000	15100000		'CATG00000047967.1';'KAZN'	protein_coding	5000	69	7.9184
3023	1	15110000	15115000		'KAZN'	protein_coding	3024	1	15115000	15120000		'KAZN'	protein_coding	5000	91	19.2203
3036	1	15175000	15180000		'KAZN'	protein_coding	3038	1	15185000	15190000		'CATG00000047993.1';'KAZN'	noncoding_lncRNA_noncoding_antisense;protein_coding	10000	25	11.0284
3038	1	15185000	15190000		'CATG00000047993.1';'KAZN'	noncoding_lncRNA_noncoding_antisense;protein_coding	3039	1	15190000	15195000		'CATG00000047993.1';'KAZN'	noncoding_lncRNA_noncoding_antisense;protein_coding	5000	106	14.9887
3049	1	15240000	15245000		'KAZN'	protein_coding	3050	1	15245000	15250000	KAZN'	'CATG00000025154.1';'KAZN'	noncoding_lncRNA_noncoding_sense_intronic;protein_coding	5000	102	18.0812
3051	1	15250000	15255000	KAZN'	'KAZN'	protein_coding	3054	1	15265000	15270000		'KAZN'	protein_coding	15000	10	6.94212
3054	1	15265000	15270000		'KAZN'	protein_coding	3055	1	15270000	15275000	KAZN'	'KAZN'	protein_coding	5000	50	6.82585
3055	1	15270000	15275000	KAZN'	'KAZN'	protein_coding	3058	1	15285000	15290000		'KAZN'	protein_coding	15000	12	8.25539
3058	1	15285000	15290000		'KAZN'	protein_coding	3059	1	15290000	15295000		'KAZN'	protein_coding	5000	50	5.65691
3059	1	15290000	15295000		'KAZN'	protein_coding	3061	1	15300000	15305000		'KAZN'	protein_coding	10000	33	15.1581
3066	1	15325000	15330000		'KAZN'	protein_coding	3069	1	15340000	15345000		'KAZN'	protein_coding	15000	7	4.75057
3076	1	15375000	15380000		'KAZN'	protein_coding	3081	1	15400000	15405000		'KAZN'	protein_coding	25000	5	4.69033
3081	1	15400000	15405000		'KAZN'	protein_coding	3083	1	15410000	15415000		'CATG00000048000.1';'KAZN'	noncoding_lncRNA_noncoding_antisense;protein_coding	10000	18	7.4442
3088	1	15435000	15440000		'KAZN';'TMEM51-AS1'	noncoding_lncRNA_divergent;protein_coding	3090	1	15445000	15450000		'TMEM51-AS1'	noncoding_lncRNA_divergent	10000	17	5.82456
3090	1	15445000	15450000		'TMEM51-AS1'	noncoding_lncRNA_divergent	3091	1	15450000	15455000		'TMEM51-AS1'	noncoding_lncRNA_divergent	5000	69	7.66733
3091	1	15450000	15455000		'TMEM51-AS1'	noncoding_lncRNA_divergent	3093	1	15460000	15465000		'TMEM51-AS1'	noncoding_lncRNA_divergent	10000	21	8.01971
3094	1	15465000	15470000		'TMEM51-AS1'	noncoding_lncRNA_divergent	3095	1	15470000	15475000		'TMEM51-AS1'	noncoding_lncRNA_divergent	5000	73	10.6561
3097	1	15480000	15485000	TMEM51'	'TMEM51';'TMEM51-AS1'	noncoding_lncRNA_divergent;protein_coding	3100	1	15495000	15500000	C1orf195'	'C1orf195';'TMEM51'	protein_coding	15000	11	6.58292
3098	1	15485000	15490000		'TMEM51'	protein_coding	3100	1	15495000	15500000	C1orf195'	'C1orf195';'TMEM51'	protein_coding	10000	20	8.86372
3102	1	15505000	15510000		'TMEM51'	protein_coding	3104	1	15515000	15520000	RP1-21O18.3'	'RP1-21O18.3';'TMEM51'	noncoding_pseudogene;protein_coding	10000	17	6.0219
3104	1	15515000	15520000	RP1-21O18.3'	'RP1-21O18.3';'TMEM51'	noncoding_pseudogene;protein_coding	3106	1	15525000	15530000		'TMEM51'	protein_coding	10000	27	12.5074
3112	1	15555000	15560000		'CATG00000025492.1'	protein_coding	3114	1	15565000	15570000		'CATG00000048062.1';'FHAD1'	noncoding_lncRNA_intergenic;protein_coding	10000	20	8.87655
3117	1	15580000	15585000		'FHAD1'	protein_coding	3119	1	15590000	15595000		'FHAD1'	protein_coding	10000	20	10.1331
3117	1	15580000	15585000		'FHAD1'	protein_coding	3120	1	15595000	15600000		'CATG00000048071.1';'FHAD1'	protein_coding;uncertain_coding	15000	10	6.39302
3119	1	15590000	15595000		'FHAD1'	protein_coding	3120	1	15595000	15600000		'CATG00000048071.1';'FHAD1'	protein_coding;uncertain_coding	5000	48	5.61905
3120	1	15595000	15600000		'CATG00000048071.1';'FHAD1'	protein_coding;uncertain_coding	3123	1	15610000	15615000	FHAD1'	'CATG00000048071.1';'FHAD1'	protein_coding;uncertain_coding	15000	10	5.6261
3124	1	15615000	15620000		'CATG00000048071.1';'FHAD1'	protein_coding;uncertain_coding	3125	1	15620000	15625000		'CATG00000048071.1';'FHAD1'	protein_coding;uncertain_coding	5000	58	11.2073
3135	1	15670000	15675000	FHAD1';RP3-467K16.2'	'FHAD1';'RP3-467K16.2'	noncoding_lncRNA_noncoding_antisense;protein_coding	3136	1	15675000	15680000		'FHAD1'	protein_coding	5000	100	18.4506
3136	1	15675000	15680000		'FHAD1'	protein_coding	3140	1	15695000	15700000		'FHAD1'	protein_coding	20000	10	8.32482
3137	1	15680000	15685000	FHAD1'	'FHAD1'	protein_coding	3140	1	15695000	15700000		'FHAD1'	protein_coding	15000	24	20.4198
3142	1	15705000	15710000	FHAD1'	'FHAD1'	protein_coding	3143	1	15710000	15715000	FHAD1'	'FHAD1'	protein_coding	5000	120	31.7262
3154	1	15765000	15770000	CTRC'	'CTRC';'FHAD1'	protein_coding	3156	1	15775000	15780000		'CTRC';'FHAD1'	protein_coding	10000	16	7.50067
3156	1	15775000	15780000		'CTRC';'FHAD1'	protein_coding	3158	1	15785000	15790000		'CASP9';'CELA2A';'CELA2B'	protein_coding	10000	22	10.3795
3158	1	15785000	15790000		'CASP9';'CELA2A';'CELA2B'	protein_coding	3160	1	15795000	15800000		'CASP9';'CELA2A';'CELA2B'	protein_coding	10000	16	6.20442
3160	1	15795000	15800000		'CASP9';'CELA2A';'CELA2B'	protein_coding	3165	1	15820000	15825000		'CASP9'	protein_coding	25000	10	11.8383
3165	1	15820000	15825000		'CASP9'	protein_coding	3166	1	15825000	15830000		'CASP9'	protein_coding	5000	87	19.6922
3174	1	15865000	15870000	SCARNA21'	'DNAJC16';'SCARNA21'	noncoding_snoRNA;protein_coding	3176	1	15875000	15880000		'DNAJC16'	protein_coding	10000	13	4.874
3180	1	15895000	15900000	DNAJC16'	'AGMAT';'DNAJC16'	protein_coding	3181	1	15900000	15905000		'AGMAT';'DNAJC16'	protein_coding	5000	43	4.72743
3182	1	15905000	15910000		'AGMAT';'DNAJC16'	protein_coding	3184	1	15915000	15920000		'DNAJC16';'RP4-680D5.2'	noncoding_lncRNA_divergent;protein_coding	10000	14	5.07398
3184	1	15915000	15920000		'DNAJC16';'RP4-680D5.2'	noncoding_lncRNA_divergent;protein_coding	3185	1	15920000	15925000		'RP4-680D5.2'	noncoding_lncRNA_divergent	5000	46	5.17767
3188	1	15935000	15940000	RNU7-179P'	'CHCHD2P6'	noncoding_pseudogene	3189	1	15940000	15945000	DDI2';RP4-680D5.4'	'CATG00000048264.1';'DDI2';'RP4-680D5.4'	noncoding_lncRNA_divergent;noncoding_pseudogene;protein_coding	5000	44	5.83748
3192	1	15955000	15960000	DDI2'	'DDI2'	protein_coding	3194	1	15965000	15970000		'DDI2'	protein_coding	10000	13	5.00942
3195	1	15970000	15975000		'DDI2'	protein_coding	3197	1	15980000	15985000		'DDI2'	protein_coding	10000	17	7.51592
3198	1	15985000	15990000	RSC1A1'	'DDI2';'RSC1A1'	protein_coding	3199	1	15990000	15995000		'DDI2'	protein_coding	5000	51	5.2403
3200	1	15995000	16000000		'DDI2'	protein_coding	3204	1	16015000	16020000		'PLEKHM2'	protein_coding	20000	8	7.30059
3205	1	16020000	16025000		'PLEKHM2'	protein_coding	3206	1	16025000	16030000		'PLEKHM2'	protein_coding	5000	55	9.95396
3206	1	16025000	16030000		'PLEKHM2'	protein_coding	3208	1	16035000	16040000		'PLEKHM2'	protein_coding	10000	14	4.99592
3207	1	16030000	16035000		'PLEKHM2'	protein_coding	3208	1	16035000	16040000		'PLEKHM2'	protein_coding	5000	47	5.15595
3210	1	16045000	16050000		'PLEKHM2';'RP11-288I21.1'	noncoding_lncRNA_noncoding_antisense;protein_coding	3214	1	16065000	16070000	SLC25A34';TMEM82'	'RP11-169K16.4';'SLC25A34';'TMEM82'	noncoding_lncRNA_noncoding_antisense;protein_coding	20000	12	13.618
3215	1	16070000	16075000	RP11-169K16.4';TMEM82'	'RP11-169K16.4';'TMEM82'	noncoding_lncRNA_noncoding_antisense;protein_coding	3218	1	16085000	16090000	FBLIM1'	'CATG00000048372.1';'FBLIM1'	noncoding_lncRNA_divergent;protein_coding	15000	8	5.789
3220	1	16095000	16100000		'FBLIM1'	protein_coding	3221	1	16100000	16105000	FBLIM1'	'FBLIM1'	protein_coding	5000	41	5.57284
3226	1	16125000	16130000		'CATG00000027770.1';'CATG00000027865.1';'CATG00000048453.1'	noncoding_lncRNA_intergenic;noncoding_short_ncRNA	3229	1	16140000	16145000		'CATG00000027866.1';'RP11-169K16.7';'RP11-169K16.9'	noncoding_lncRNA_divergent;noncoding_lncRNA_intergenic;noncoding_pseudogene	15000	8	5.57924
3246	1	16225000	16230000		'SPEN'	protein_coding	3247	1	16230000	16235000		'SPEN'	protein_coding	5000	134	31.6492
3247	1	16230000	16235000		'SPEN'	protein_coding	3252	1	16255000	16260000		'CATG00000048519.1';'SPEN'	noncoding_lncRNA_noncoding_antisense;protein_coding	25000	11	13.0279
3254	1	16265000	16270000	SPEN';ZBTB17'	'SPEN';'ZBTB17'	protein_coding	3257	1	16280000	16285000	ZBTB17'	'CATG00000027872.1';'CATG00000048648.1';'SPEN';'ZBTB17'	noncoding_lncRNA_noncoding_antisense;noncoding_lncRNA_noncoding_sense_intronic;protein_coding	15000	11	8.30283
3265	1	16320000	16325000		'TBC1D3P6'	noncoding_pseudogene	3267	1	16330000	16335000	C1orf64';RP11-5P18.5'	'C1orf64';'RP11-5P18.5'	noncoding_antisense;protein_coding	10000	15	6.6647
3267	1	16330000	16335000	C1orf64';RP11-5P18.5'	'C1orf64';'RP11-5P18.5'	noncoding_antisense;protein_coding	3268	1	16335000	16340000		'C1orf64';'CLCNKA';'HSPB7'	protein_coding	5000	41	4.96466
3269	1	16340000	16345000	CLCNKA';HSPB7'	'CLCNKA';'HSPB7'	protein_coding	3271	1	16350000	16355000	CLCNKA'	'CLCNKA'	protein_coding	10000	26	13.143
3270	1	16345000	16350000	CLCNKA';HSPB7'	'CLCNKA';'HSPB7'	protein_coding	3274	1	16365000	16370000	CLCNKB';RP11-5P18.10'	'CLCNKA';'CLCNKB';'RP11-5P18.10'	noncoding_pseudogene;protein_coding	20000	7	15.3639
3271	1	16350000	16355000	CLCNKA'	'CLCNKA'	protein_coding	3277	1	16380000	16385000		'CLCNKB';'FAM131C'	protein_coding	30000	6	8.15347
3273	1	16360000	16365000		'CLCNKA';'RP11-5P18.10'	noncoding_pseudogene;protein_coding	3275	1	16370000	16375000	CLCNKB'	'CLCNKA';'CLCNKB'	protein_coding	10000	15	5.42631
3273	1	16360000	16365000		'CLCNKA';'RP11-5P18.10'	noncoding_pseudogene;protein_coding	3277	1	16380000	16385000		'CLCNKB';'FAM131C'	protein_coding	20000	13	14.8494
3273	1	16360000	16365000		'CLCNKA';'RP11-5P18.10'	noncoding_pseudogene;protein_coding	3278	1	16385000	16390000		'FAM131C'	protein_coding	25000	47	36.7368
3274	1	16365000	16370000	CLCNKB';RP11-5P18.10'	'CLCNKA';'CLCNKB';'RP11-5P18.10'	noncoding_pseudogene;protein_coding	3278	1	16385000	16390000		'FAM131C'	protein_coding	20000	9	14.1953
3279	1	16390000	16395000		'FAM131C'	protein_coding	3280	1	16395000	16400000	FAM131C'	'FAM131C'	protein_coding	5000	47	5.33888
3281	1	16400000	16405000	FAM131C'	'CATG00000028461.1';'CATG00000028577.1';'CATG00000048693.1';'FAM131C'	noncoding_lncRNA_divergent;noncoding_lncRNA_intergenic;protein_coding	3282	1	16405000	16410000				5000	59	9.51931
3282	1	16405000	16410000				3284	1	16415000	16420000				10000	15	5.92957
3284	1	16415000	16420000				3285	1	16420000	16425000				5000	93	21.3864
3287	1	16430000	16435000				3289	1	16440000	16445000				10000	17	8.2495
3310	1	16545000	16550000		'RSG1'	protein_coding	3311	1	16550000	16555000	ANO7P1';C1orf134'	'RSG1'	protein_coding	5000	52	5.86159
3316	1	16575000	16580000	FBXO42'	'FBXO42'	protein_coding	3318	1	16585000	16590000		'FBXO42'	protein_coding	10000	12	4.77867
3321	1	16600000	16605000		'FBXO42'	protein_coding	3324	1	16615000	16620000		'FBXO42'	protein_coding	15000	14	9.12303
3324	1	16615000	16620000		'FBXO42'	protein_coding	3325	1	16620000	16625000		'FBXO42'	protein_coding	5000	90	13.9507
3325	1	16620000	16625000		'FBXO42'	protein_coding	3326	1	16625000	16630000		'FBXO42'	protein_coding	5000	64	9.28363
3334	1	16665000	16670000		'FBXO42'	protein_coding	3336	1	16675000	16680000	FBXO42';SZRD1'	'CATG00000048862.1';'FBXO42';'SZRD1'	noncoding_lncRNA_noncoding_sense_intronic;protein_coding	10000	28	16.0058
3344	1	16715000	16720000		'SZRD1'	protein_coding	3347	1	16730000	16735000	SPATA21'	'SPATA21'	protein_coding	15000	12	7.77033
3345	1	16720000	16725000		'SPATA21';'SZRD1'	protein_coding	3347	1	16730000	16735000	SPATA21'	'SPATA21'	protein_coding	10000	33	19.358
3349	1	16740000	16745000		'SPATA21'	protein_coding	3351	1	16750000	16755000		'SPATA21'	protein_coding	10000	21	9.06138
3352	1	16755000	16760000		'SPATA21'	protein_coding	3357	1	16780000	16785000	NECAP2'	'CROCCP3';'NECAP2'	noncoding_pseudogene;protein_coding	25000	20	24.5487
3357	1	16780000	16785000	NECAP2'	'CROCCP3';'NECAP2'	noncoding_pseudogene;protein_coding	3358	1	16785000	16790000	RP4-798A10.2'	'CROCCP3';'NECAP2';'RP4-798A10.2'	noncoding_lncRNA_lincRNA;noncoding_pseudogene;protein_coding	5000	46	5.56855
3363	1	16810000	16815000	CROCCP3'	'CROCCP2';'CROCCP3'	noncoding_lncRNA_divergent;noncoding_pseudogene	3454	1	17265000	17270000	CROCC'	'CROCC'	protein_coding	455000	5	14.9335
3365	1	16820000	16825000	CROCCP3'	'CROCCP2';'CROCCP3'	noncoding_lncRNA_divergent;noncoding_pseudogene	3449	1	17240000	17245000		'CATG00000049026.1';'CROCC'	noncoding_lncRNA_divergent;protein_coding	420000	5	8.12863
3367	1	16830000	16835000		'CATG00000030568.1';'CROCCP2'	noncoding_lncRNA_divergent	3446	1	17225000	17230000	RP11-108M9.6'			395000	5	14.4434
3368	1	16835000	16840000	RNU1-1'	'CROCCP2'	noncoding_lncRNA_divergent	3414	1	17065000	17070000	CROCC';RNU1-4'	'RNU1-4'	noncoding_snRNA	230000	9	15.126
3368	1	16835000	16840000	RNU1-1'	'CROCCP2'	noncoding_lncRNA_divergent	3415	1	17070000	17075000				235000	7	16.1505
3368	1	16835000	16840000	RNU1-1'	'CROCCP2'	noncoding_lncRNA_divergent	3445	1	17220000	17225000	RNU1-2'	'CATG00000049010.1';'RNU1-2'	noncoding_lncRNA_intergenic;noncoding_small_RNA	385000	18	32.5624
3368	1	16835000	16840000	RNU1-1'	'CROCCP2'	noncoding_lncRNA_divergent	3446	1	17225000	17230000	RP11-108M9.6'			390000	11	23.5181
3369	1	16840000	16845000	RNU1-1';RP4-798A10.7'	'CROCCP2';'RNU1-1';'RP4-798A10.7'	noncoding_lncRNA_divergent;noncoding_lncRNA_intergenic;noncoding_small_RNA	3444	1	17215000	17220000	RP11-108M9.4';RP11-108M9.5'	'RP11-108M9.4';'RP11-108M9.5'	noncoding_lncRNA_intergenic;noncoding_pseudogene	375000	6	14.6405
3369	1	16840000	16845000	RNU1-1';RP4-798A10.7'	'CROCCP2';'RNU1-1';'RP4-798A10.7'	noncoding_lncRNA_divergent;noncoding_lncRNA_intergenic;noncoding_small_RNA	3445	1	17220000	17225000	RNU1-2'	'CATG00000049010.1';'RNU1-2'	noncoding_lncRNA_intergenic;noncoding_small_RNA	380000	20	36.7368
3370	1	16845000	16850000	RP4-798A10.4'	'CROCCP2';'RP4-798A10.4'	noncoding_lncRNA_divergent;noncoding_lncRNA_intergenic	3371	1	16850000	16855000		'CROCCP2'	noncoding_lncRNA_divergent	5000	79	19.2851
3370	1	16845000	16850000	RP4-798A10.4'	'CROCCP2';'RP4-798A10.4'	noncoding_lncRNA_divergent;noncoding_lncRNA_intergenic	3444	1	17215000	17220000	RP11-108M9.4';RP11-108M9.5'	'RP11-108M9.4';'RP11-108M9.5'	noncoding_lncRNA_intergenic;noncoding_pseudogene	370000	7	16.2115
3372	1	16855000	16860000	U1'	'CROCCP2'	noncoding_lncRNA_divergent	3411	1	17050000	17055000		'CATG00000032763.1'	noncoding_lncRNA_intergenic	195000	10	14.6808
3372	1	16855000	16860000	U1'	'CROCCP2'	noncoding_lncRNA_divergent	3441	1	17200000	17205000	U1'	'U1'	noncoding_lncRNA_intergenic	345000	57	36.7368
3372	1	16855000	16860000	U1'	'CROCCP2'	noncoding_lncRNA_divergent	46984	1	234915000	234920000		'CATG00000039917.1'	uncertain_coding	218060000	9	11.1642
3373	1	16860000	16865000	FAM231B';U1'	'CROCCP2';'U1'	noncoding_lncRNA_divergent;noncoding_lncRNA_intergenic	3440	1	17195000	17200000	U1'	'U1'	noncoding_lncRNA_intergenic	335000	48	36.7368
3373	1	16860000	16865000	FAM231B';U1'	'CROCCP2';'U1'	noncoding_lncRNA_divergent;noncoding_lncRNA_intergenic	3441	1	17200000	17205000	U1'	'U1'	noncoding_lncRNA_intergenic	340000	11	20.3087
3374	1	16865000	16870000	FAM231B'	'CROCCP2';'FAM231B'	noncoding_lncRNA_divergent;protein_coding	3439	1	17190000	17195000				325000	7	20.8941
3374	1	16865000	16870000	FAM231B'	'CROCCP2';'FAM231B'	noncoding_lncRNA_divergent;protein_coding	3440	1	17195000	17200000	U1'	'U1'	noncoding_lncRNA_intergenic	330000	7	20.895
3375	1	16870000	16875000	AL355149.1'	'CATG00000048953.1';'CROCCP2'	noncoding_lncRNA_divergent;noncoding_lncRNA_intergenic	3411	1	17050000	17055000		'CATG00000032763.1'	noncoding_lncRNA_intergenic	180000	5	8.74982
3375	1	16870000	16875000	AL355149.1'	'CATG00000048953.1';'CROCCP2'	noncoding_lncRNA_divergent;noncoding_lncRNA_intergenic	3412	1	17055000	17060000	FAM231C'			185000	7	18.3615
3375	1	16870000	16875000	AL355149.1'	'CATG00000048953.1';'CROCCP2'	noncoding_lncRNA_divergent;noncoding_lncRNA_intergenic	3438	1	17185000	17190000	MIR3675'	'MIR3675';'RP11-108M9.2'	noncoding_lncRNA_lincRNA;noncoding_miRNA	315000	13	30.046
3376	1	16875000	16880000	AL355149.1';RP5-875O13.6'	'AL355149.1';'CATG00000048953.1';'CROCCP2';'RP5-875O13.6'	noncoding_lncRNA_divergent;noncoding_lncRNA_intergenic;noncoding_miRNA;noncoding_pseudogene	3402	1	17005000	17010000	AL021920.1'	'AL021920.1';'ESPNP'	noncoding_miRNA;noncoding_pseudogene	130000	10	18.5273
3376	1	16875000	16880000	AL355149.1';RP5-875O13.6'	'AL355149.1';'CATG00000048953.1';'CROCCP2';'RP5-875O13.6'	noncoding_lncRNA_divergent;noncoding_lncRNA_intergenic;noncoding_miRNA;noncoding_pseudogene	3437	1	17180000	17185000	MIR3675';RP11-108M9.1';RP11-108M9.2'	'RP11-108M9.2'	noncoding_lncRNA_lincRNA	305000	33	36.7368
3378	1	16885000	16890000		'CATG00000048953.1';'CROCCP2';'NBPF1'	noncoding_lncRNA_divergent;noncoding_lncRNA_intergenic;protein_coding	4350	1	21745000	21750000				4860000	19	36.7368
3378	1	16885000	16890000		'CATG00000048953.1';'CROCCP2';'NBPF1'	noncoding_lncRNA_divergent;noncoding_lncRNA_intergenic;protein_coding	4363	1	21810000	21815000		'NBPF3'	protein_coding	4925000	5	7.49507
3379	1	16890000	16895000		'CATG00000048953.1';'CROCCP2';'NBPF1'	noncoding_lncRNA_divergent;noncoding_lncRNA_intergenic;protein_coding	29604	1	148015000	148020000		'CATG00000074883.1';'NBPF14';'RNVU1-13';'RNVU1-14'	noncoding_lncRNA_intergenic;noncoding_small_RNA;protein_coding	131125000	5	5.28887
3380	1	16895000	16900000	NBPF1'	'CATG00000048953.1';'CROCCP2';'NBPF1'	noncoding_lncRNA_divergent;noncoding_lncRNA_intergenic;protein_coding	29062	1	145305000	145310000		'NBPF10';'NOTCH2NL';'RP11-458D21.5'	protein_coding	128410000	7	9.51084
3380	1	16895000	16900000	NBPF1'	'CATG00000048953.1';'CROCCP2';'NBPF1'	noncoding_lncRNA_divergent;noncoding_lncRNA_intergenic;protein_coding	29604	1	148015000	148020000		'CATG00000074883.1';'NBPF14';'RNVU1-13';'RNVU1-14'	noncoding_lncRNA_intergenic;noncoding_small_RNA;protein_coding	131120000	68	36.7368
3380	1	16895000	16900000	NBPF1'	'CATG00000048953.1';'CROCCP2';'NBPF1'	noncoding_lncRNA_divergent;noncoding_lncRNA_intergenic;protein_coding	29717	1	148580000	148585000		'NBPF15'	protein_coding	131685000	13	22.6036
3381	1	16900000	16905000	NBPF1'	'CATG00000048953.1';'CROCCP2';'NBPF1'	noncoding_lncRNA_divergent;noncoding_lncRNA_intergenic;protein_coding	29061	1	145300000	145305000	NBPF10'	'NBPF10';'NOTCH2NL';'RP11-458D21.5'	protein_coding	128400000	9	16.3769
3382	1	16905000	16910000	NBPF1'	'CATG00000048953.1';'CROCCP2';'NBPF1'	noncoding_lncRNA_divergent;noncoding_lncRNA_intergenic;protein_coding	29060	1	145295000	145300000		'NBPF10';'NOTCH2NL';'RP11-458D21.5'	protein_coding	128390000	6	7.62913
3382	1	16905000	16910000	NBPF1'	'CATG00000048953.1';'CROCCP2';'NBPF1'	noncoding_lncRNA_divergent;noncoding_lncRNA_intergenic;protein_coding	29669	1	148340000	148345000		'NBPF20'	protein_coding	131435000	9	12.6493
3383	1	16910000	16915000		'CATG00000048953.1';'CROCCP2';'NBPF1'	noncoding_lncRNA_divergent;noncoding_lncRNA_intergenic;protein_coding	28925	1	144620000	144625000		'RP11-640M9.2'	noncoding_pseudogene	127710000	9	14.5961
3383	1	16910000	16915000		'CATG00000048953.1';'CROCCP2';'NBPF1'	noncoding_lncRNA_divergent;noncoding_lncRNA_intergenic;protein_coding	29060	1	145295000	145300000		'NBPF10';'NOTCH2NL';'RP11-458D21.5'	protein_coding	128385000	5	7.10685
3384	1	16915000	16920000		'CATG00000048953.1';'CROCCP2';'NBPF1'	noncoding_lncRNA_divergent;noncoding_lncRNA_intergenic;protein_coding	4359	1	21790000	21795000		'NBPF3'	protein_coding	4875000	34	36.7368
3384	1	16915000	16920000		'CATG00000048953.1';'CROCCP2';'NBPF1'	noncoding_lncRNA_divergent;noncoding_lncRNA_intergenic;protein_coding	29059	1	145290000	145295000	NBPF10';NOTCH2NL'	'NBPF10';'NOTCH2NL';'RP11-458D21.5'	protein_coding	128375000	45	36.7368
3384	1	16915000	16920000		'CATG00000048953.1';'CROCCP2';'NBPF1'	noncoding_lncRNA_divergent;noncoding_lncRNA_intergenic;protein_coding	29060	1	145295000	145300000		'NBPF10';'NOTCH2NL';'RP11-458D21.5'	protein_coding	128380000	17	25.7187
3384	1	16915000	16920000		'CATG00000048953.1';'CROCCP2';'NBPF1'	noncoding_lncRNA_divergent;noncoding_lncRNA_intergenic;protein_coding	29251	1	146250000	146255000	WI2-3658N16.1'	'WI2-3658N16.1'	noncoding_pseudogene	129335000	10	18.0602
3384	1	16915000	16920000		'CATG00000048953.1';'CROCCP2';'NBPF1'	noncoding_lncRNA_divergent;noncoding_lncRNA_intergenic;protein_coding	29669	1	148340000	148345000		'NBPF20'	protein_coding	131425000	11	15.408
3384	1	16915000	16920000		'CATG00000048953.1';'CROCCP2';'NBPF1'	noncoding_lncRNA_divergent;noncoding_lncRNA_intergenic;protein_coding	29670	1	148345000	148350000	NBPF20';PFN1P3'	'CATG00000074908.1';'NBPF20';'PFN1P3'	noncoding_lncRNA_intergenic;noncoding_pseudogene;protein_coding	131430000	5	6.64663
3384	1	16915000	16920000		'CATG00000048953.1';'CROCCP2';'NBPF1'	noncoding_lncRNA_divergent;noncoding_lncRNA_intergenic;protein_coding	29824	1	149115000	149120000	PFN1P12'	'NBPF23';'PFN1P12'	noncoding_pseudogene	132200000	10	16.5387
3385	1	16920000	16925000		'CATG00000048953.1';'CROCCP2';'NBPF1'	noncoding_lncRNA_divergent;noncoding_lncRNA_intergenic;protein_coding	3386	1	16925000	16930000	NBPF1'	'CATG00000048953.1';'CROCCP2';'NBPF1'	noncoding_lncRNA_divergent;noncoding_lncRNA_intergenic;protein_coding	5000	63	7.34374
3385	1	16920000	16925000		'CATG00000048953.1';'CROCCP2';'NBPF1'	noncoding_lncRNA_divergent;noncoding_lncRNA_intergenic;protein_coding	4359	1	21790000	21795000		'NBPF3'	protein_coding	4870000	35	36.7368
3385	1	16920000	16925000		'CATG00000048953.1';'CROCCP2';'NBPF1'	noncoding_lncRNA_divergent;noncoding_lncRNA_intergenic;protein_coding	29058	1	145285000	145290000	NBPF10';NOTCH2NL'	'NBPF10';'NOTCH2NL';'RP11-458D21.5'	protein_coding	128365000	5	6.05676
3385	1	16920000	16925000		'CATG00000048953.1';'CROCCP2';'NBPF1'	noncoding_lncRNA_divergent;noncoding_lncRNA_intergenic;protein_coding	29059	1	145290000	145295000	NBPF10';NOTCH2NL'	'NBPF10';'NOTCH2NL';'RP11-458D21.5'	protein_coding	128370000	5	5.84631
3385	1	16920000	16925000		'CATG00000048953.1';'CROCCP2';'NBPF1'	noncoding_lncRNA_divergent;noncoding_lncRNA_intergenic;protein_coding	29824	1	149115000	149120000	PFN1P12'	'NBPF23';'PFN1P12'	noncoding_pseudogene	132195000	14	26.5131
3386	1	16925000	16930000	NBPF1'	'CATG00000048953.1';'CROCCP2';'NBPF1'	noncoding_lncRNA_divergent;noncoding_lncRNA_intergenic;protein_coding	3387	1	16930000	16935000	NBPF1'	'CATG00000048953.1';'CROCCP2';'NBPF1'	noncoding_lncRNA_divergent;noncoding_lncRNA_intergenic;protein_coding	5000	94	12.6091
3386	1	16925000	16930000	NBPF1'	'CATG00000048953.1';'CROCCP2';'NBPF1'	noncoding_lncRNA_divergent;noncoding_lncRNA_intergenic;protein_coding	4357	1	21780000	21785000		'NBPF3'	protein_coding	4855000	6	8.24299
3386	1	16925000	16930000	NBPF1'	'CATG00000048953.1';'CROCCP2';'NBPF1'	noncoding_lncRNA_divergent;noncoding_lncRNA_intergenic;protein_coding	4359	1	21790000	21795000		'NBPF3'	protein_coding	4865000	6	7.87482
3386	1	16925000	16930000	NBPF1'	'CATG00000048953.1';'CROCCP2';'NBPF1'	noncoding_lncRNA_divergent;noncoding_lncRNA_intergenic;protein_coding	29824	1	149115000	149120000	PFN1P12'	'NBPF23';'PFN1P12'	noncoding_pseudogene	132190000	10	17.0239
3387	1	16930000	16935000	NBPF1'	'CATG00000048953.1';'CROCCP2';'NBPF1'	noncoding_lncRNA_divergent;noncoding_lncRNA_intergenic;protein_coding	3388	1	16935000	16940000	NBPF1'	'CATG00000031621.1';'CATG00000048953.1';'CROCCP2';'NBPF1'	noncoding_lncRNA_divergent;noncoding_lncRNA_intergenic;protein_coding	5000	304	36.7368
3387	1	16930000	16935000	NBPF1'	'CATG00000048953.1';'CROCCP2';'NBPF1'	noncoding_lncRNA_divergent;noncoding_lncRNA_intergenic;protein_coding	4355	1	21770000	21775000	NBPF3'	'NBPF3'	protein_coding	4840000	18	28.9297
3388	1	16935000	16940000	NBPF1'	'CATG00000031621.1';'CATG00000048953.1';'CROCCP2';'NBPF1'	noncoding_lncRNA_divergent;noncoding_lncRNA_intergenic;protein_coding	3389	1	16940000	16945000	NBPF1';RP5-1182A14.5'	'CATG00000031621.1';'CATG00000048953.1';'CROCCP2';'NBPF1';'RP5-1182A14.5'	noncoding_lncRNA_divergent;noncoding_lncRNA_intergenic;noncoding_lncRNA_lincRNA;protein_coding	5000	75	9.58232
3388	1	16935000	16940000	NBPF1'	'CATG00000031621.1';'CATG00000048953.1';'CROCCP2';'NBPF1'	noncoding_lncRNA_divergent;noncoding_lncRNA_intergenic;protein_coding	3391	1	16950000	16955000		'CATG00000048953.1';'CROCCP2'	noncoding_lncRNA_divergent;noncoding_lncRNA_intergenic	15000	15	9.5342
3388	1	16935000	16940000	NBPF1'	'CATG00000031621.1';'CATG00000048953.1';'CROCCP2';'NBPF1'	noncoding_lncRNA_divergent;noncoding_lncRNA_intergenic;protein_coding	4355	1	21770000	21775000	NBPF3'	'NBPF3'	protein_coding	4835000	8	10.5318
3391	1	16950000	16955000		'CATG00000048953.1';'CROCCP2'	noncoding_lncRNA_divergent;noncoding_lncRNA_intergenic	3455	1	17270000	17275000	CROCC'	'CROCC'	protein_coding	320000	7	12.1123
3395	1	16970000	16975000	CROCCP2';MST1P2'	'CATG00000048953.1';'CROCCP2';'MST1P2'	noncoding_lncRNA_divergent;noncoding_lncRNA_intergenic;noncoding_pseudogene	3417	1	17080000	17085000	MST1L'	'MST1L'	noncoding_pseudogene	110000	11	18.4045
3395	1	16970000	16975000	CROCCP2';MST1P2'	'CATG00000048953.1';'CROCCP2';'MST1P2'	noncoding_lncRNA_divergent;noncoding_lncRNA_intergenic;noncoding_pseudogene	3418	1	17085000	17090000	MST1L'	'MST1L'	noncoding_pseudogene	115000	51	36.7368
3396	1	16975000	16980000		'CATG00000048953.1';'MST1P2'	noncoding_lncRNA_intergenic;noncoding_pseudogene	3417	1	17080000	17085000	MST1L'	'MST1L'	noncoding_pseudogene	105000	25	36.7368
3396	1	16975000	16980000		'CATG00000048953.1';'MST1P2'	noncoding_lncRNA_intergenic;noncoding_pseudogene	3418	1	17085000	17090000	MST1L'	'MST1L'	noncoding_pseudogene	110000	13	24.3839
3397	1	16980000	16985000		'CATG00000048953.1'	noncoding_lncRNA_intergenic	3417	1	17080000	17085000	MST1L'	'MST1L'	noncoding_pseudogene	100000	14	26.4564
3401	1	17000000	17005000	FAM231A'	'CATG00000048953.1';'FAM231A'	noncoding_lncRNA_intergenic;protein_coding	3412	1	17055000	17060000	FAM231C'			55000	7	20.3579
3402	1	17005000	17010000	AL021920.1'	'AL021920.1';'ESPNP'	noncoding_miRNA;noncoding_pseudogene	3411	1	17050000	17055000		'CATG00000032763.1'	noncoding_lncRNA_intergenic	45000	16	28.5094
3402	1	17005000	17010000	AL021920.1'	'AL021920.1';'ESPNP'	noncoding_miRNA;noncoding_pseudogene	3438	1	17185000	17190000	MIR3675'	'MIR3675';'RP11-108M9.2'	noncoding_lncRNA_lincRNA;noncoding_miRNA	180000	8	15.4946
3403	1	17010000	17015000	EIF1AXP1'	'EIF1AXP1';'ESPNP'	noncoding_pseudogene	3404	1	17015000	17020000	ESPNP'	'ESPNP'	noncoding_pseudogene	5000	159	32.6937
3403	1	17010000	17015000	EIF1AXP1'	'EIF1AXP1';'ESPNP'	noncoding_pseudogene	3437	1	17180000	17185000	MIR3675';RP11-108M9.1';RP11-108M9.2'	'RP11-108M9.2'	noncoding_lncRNA_lincRNA	170000	8	13.6945
3410	1	17045000	17050000	ESPNP'			3441	1	17200000	17205000	U1'	'U1'	noncoding_lncRNA_intergenic	155000	6	7.75899
3411	1	17050000	17055000		'CATG00000032763.1'	noncoding_lncRNA_intergenic	3438	1	17185000	17190000	MIR3675'	'MIR3675';'RP11-108M9.2'	noncoding_lncRNA_lincRNA;noncoding_miRNA	135000	11	21.1305
3411	1	17050000	17055000		'CATG00000032763.1'	noncoding_lncRNA_intergenic	3441	1	17200000	17205000	U1'	'U1'	noncoding_lncRNA_intergenic	150000	15	24.4134
3411	1	17050000	17055000		'CATG00000032763.1'	noncoding_lncRNA_intergenic	46984	1	234915000	234920000		'CATG00000039917.1'	uncertain_coding	217865000	5	5.9304
3412	1	17055000	17060000	FAM231C'			3439	1	17190000	17195000				135000	8	24.3879
3418	1	17085000	17090000	MST1L'	'MST1L'	noncoding_pseudogene	46992	1	234955000	234960000		'CATG00000098900.1'	noncoding_lncRNA_intergenic	217870000	12	21.4181
3419	1	17090000	17095000	MST1L'	'MST1L'	noncoding_pseudogene	46991	1	234950000	234955000		'CATG00000098900.1'	noncoding_lncRNA_intergenic	217860000	6	14.9135
3420	1	17095000	17100000	MST1L'	'MST1L'	noncoding_pseudogene	46990	1	234945000	234950000		'CATG00000098900.1'	noncoding_lncRNA_intergenic	217850000	7	11.5387
3421	1	17100000	17105000				46988	1	234935000	234940000				217835000	8	11.8279
3421	1	17100000	17105000				46989	1	234940000	234945000				217840000	12	23.2936
3422	1	17105000	17110000				46988	1	234935000	234940000				217830000	149	36.7368
3423	1	17110000	17115000				46987	1	234930000	234935000		'CATG00000039917.1'	uncertain_coding	217820000	11	21.196
3424	1	17115000	17120000				46986	1	234925000	234930000		'CATG00000039917.1'	uncertain_coding	217810000	16	36.7368
3425	1	17120000	17125000				46985	1	234920000	234925000		'CATG00000039917.1'	uncertain_coding	217800000	23	36.7368
3426	1	17125000	17130000				46984	1	234915000	234920000		'CATG00000039917.1'	uncertain_coding	217790000	12	29.966
3443	1	17210000	17215000	RP11-108M9.4';RP11-108M9.5'			29848	1	149235000	149240000	RP11-403I13.4'	'RNVU1-19';'RP11-403I13.4';'RP11-403I13.5'	noncoding_lncRNA_intergenic;noncoding_small_RNA	132025000	5	5.53549
3447	1	17230000	17235000	RP11-108M9.6'	'RP11-108M9.6'	noncoding_lncRNA_intergenic	28906	1	144525000	144530000		'CATG00000015899.1'	protein_coding	127295000	14	20.4536
3449	1	17240000	17245000		'CATG00000049026.1';'CROCC'	noncoding_lncRNA_divergent;protein_coding	3452	1	17255000	17260000	CROCC'	'CROCC'	protein_coding	15000	9	5.27191
3455	1	17270000	17275000	CROCC'	'CROCC'	protein_coding	3456	1	17275000	17280000	CROCC'	'CROCC'	protein_coding	5000	128	35.6382
3470	1	17345000	17350000	SDHB'	'SDHB'	protein_coding	3471	1	17350000	17355000	SDHB'	'SDHB'	protein_coding	5000	48	5.04406
3480	1	17395000	17400000		'PADI2'	protein_coding	3484	1	17415000	17420000		'PADI2'	protein_coding	20000	6	4.65346
3485	1	17420000	17425000		'PADI2'	protein_coding	3486	1	17425000	17430000		'PADI2'	protein_coding	5000	48	6.18879
3487	1	17430000	17435000		'CATG00000033724.1';'PADI2'	noncoding_lncRNA_noncoding_antisense;protein_coding	3490	1	17445000	17450000	PADI2'	'PADI2'	protein_coding	15000	7	5.09537
3496	1	17475000	17480000				3500	1	17495000	17500000				20000	9	7.24541
3498	1	17485000	17490000	Y_RNA'			3500	1	17495000	17500000				10000	30	15.4909
3500	1	17495000	17500000				3501	1	17500000	17505000				5000	47	5.01234
3505	1	17520000	17525000		'RP11-380J14.1'	noncoding_lncRNA_intergenic	3506	1	17525000	17530000		'RP11-380J14.1'	noncoding_lncRNA_intergenic	5000	45	5.74506
3518	1	17585000	17590000		'PADI3'	protein_coding	3521	1	17600000	17605000	MIR3972'	'MIR3972';'PADI3'	noncoding_miRNA;protein_coding	15000	15	11.664
3521	1	17600000	17605000	MIR3972'	'MIR3972';'PADI3'	noncoding_miRNA;protein_coding	3523	1	17610000	17615000		'PADI3'	protein_coding	10000	22	12.1125
3524	1	17615000	17620000				3526	1	17625000	17630000				10000	22	10.395
3530	1	17645000	17650000		'PADI4'	protein_coding	3531	1	17650000	17655000		'PADI4'	protein_coding	5000	62	9.7354
3533	1	17660000	17665000		'AC004824.2';'PADI4'	protein_coding	3535	1	17670000	17675000	AC004824.2';PADI4'	'AC004824.2';'PADI4'	protein_coding	10000	30	14.2002
3535	1	17670000	17675000	AC004824.2';PADI4'	'AC004824.2';'PADI4'	protein_coding	3537	1	17680000	17685000		'PADI4'	protein_coding	10000	28	12.189
3537	1	17680000	17685000		'PADI4'	protein_coding	3539	1	17690000	17695000		'PADI4'	protein_coding	10000	36	17.3292
3539	1	17690000	17695000		'PADI4'	protein_coding	3542	1	17705000	17710000		'PADI6'	noncoding_lncRNA_intergenic	15000	13	9.31613
3542	1	17705000	17710000		'PADI6'	noncoding_lncRNA_intergenic	3543	1	17710000	17715000		'PADI6'	noncoding_lncRNA_intergenic	5000	85	19.3287
3547	1	17730000	17735000	RCC2';RP1-20B21.4'	'RCC2';'RP1-20B21.4'	noncoding_lncRNA_divergent;protein_coding	3549	1	17740000	17745000	AC004824.1'	'AC004824.1';'RCC2';'RP1-20B21.4'	noncoding_lncRNA_divergent;noncoding_small_RNA;protein_coding	10000	14	4.87117
3549	1	17740000	17745000	AC004824.1'	'AC004824.1';'RCC2';'RP1-20B21.4'	noncoding_lncRNA_divergent;noncoding_small_RNA;protein_coding	3551	1	17750000	17755000		'RCC2'	protein_coding	10000	32	16.7604
3557	1	17780000	17785000				3559	1	17790000	17795000				10000	15	5.43757
3559	1	17790000	17795000				3561	1	17800000	17805000				10000	14	5.3361
3562	1	17805000	17810000				3563	1	17810000	17815000				5000	49	5.37126
3565	1	17820000	17825000				3566	1	17825000	17830000		'CATG00000035158.1'	noncoding_lncRNA_intergenic	5000	54	8.19938
3566	1	17825000	17830000		'CATG00000035158.1'	noncoding_lncRNA_intergenic	3568	1	17835000	17840000		'ARHGEF10L'	protein_coding	10000	15	5.63803
3571	1	17850000	17855000		'ARHGEF10L'	protein_coding	3573	1	17860000	17865000		'ARHGEF10L'	protein_coding	10000	22	10.3476
3575	1	17870000	17875000		'ARHGEF10L'	protein_coding	3577	1	17880000	17885000		'ARHGEF10L'	protein_coding	10000	18	8.22274
3579	1	17890000	17895000		'ARHGEF10L'	protein_coding	3583	1	17910000	17915000	ARHGEF10L'	'ARHGEF10L'	protein_coding	20000	8	8.88181
3584	1	17915000	17920000	ARHGEF10L'	'ARHGEF10L'	protein_coding	3586	1	17925000	17930000	ARHGEF10L'	'ARHGEF10L'	protein_coding	10000	20	9.35572
3592	1	17955000	17960000	ARHGEF10L'	'ARHGEF10L'	protein_coding	3594	1	17965000	17970000	ARHGEF10L'	'ARHGEF10L'	protein_coding	10000	15	5.95732
3600	1	17995000	18000000		'ARHGEF10L'	protein_coding	3601	1	18000000	18005000		'ARHGEF10L'	protein_coding	5000	88	16.8826
3602	1	18005000	18010000		'ARHGEF10L'	protein_coding	3606	1	18025000	18030000				20000	11	11.379
3615	1	18070000	18075000		'RP11-473A10.2'	noncoding_lncRNA_intergenic	3617	1	18080000	18085000	ACTL8'	'ACTL8'	protein_coding	10000	25	12.0324
3632	1	18155000	18160000				3636	1	18175000	18180000				20000	7	5.96164
3639	1	18190000	18195000				3641	1	18200000	18205000				10000	15	6.01798
3641	1	18200000	18205000				3643	1	18210000	18215000				10000	15	6.3685
3643	1	18210000	18215000				3644	1	18215000	18220000				5000	68	13.4238
3645	1	18220000	18225000				3646	1	18225000	18230000				5000	97	16.0719
3648	1	18235000	18240000				3649	1	18240000	18245000				5000	46	5.84495
3650	1	18245000	18250000				3652	1	18255000	18260000				10000	27	11.8039
3653	1	18260000	18265000				3654	1	18265000	18270000				5000	65	7.39524
3660	1	18295000	18300000				3661	1	18300000	18305000				5000	57	6.21221
3663	1	18310000	18315000				3665	1	18320000	18325000				10000	37	18.4518
3668	1	18335000	18340000		'CATG00000049218.1'	noncoding_lncRNA_intergenic	3671	1	18350000	18355000				15000	9	4.76
3671	1	18350000	18355000				3673	1	18360000	18365000				10000	22	9.36924
3673	1	18360000	18365000				3675	1	18370000	18375000				10000	21	8.08809
3675	1	18370000	18375000				3676	1	18375000	18380000				5000	116	20.9206
3676	1	18375000	18380000				3677	1	18380000	18385000				5000	73	13.4198
3679	1	18390000	18395000	RP11-174G17.2'	'RP11-174G17.2'	noncoding_lncRNA_lincRNA	3681	1	18400000	18405000		'RP11-174G17.2'	noncoding_lncRNA_lincRNA	10000	17	7.24086
3679	1	18390000	18395000	RP11-174G17.2'	'RP11-174G17.2'	noncoding_lncRNA_lincRNA	3683	1	18410000	18415000				20000	7	5.53767
3681	1	18400000	18405000		'RP11-174G17.2'	noncoding_lncRNA_lincRNA	3683	1	18410000	18415000				10000	15	5.89506
3683	1	18410000	18415000				3684	1	18415000	18420000				5000	91	15.9717
3685	1	18420000	18425000				3686	1	18425000	18430000				5000	128	24.8719
3693	1	18460000	18465000		'IGSF21'	protein_coding	3695	1	18470000	18475000		'IGSF21'	protein_coding	10000	28	12.5975
3696	1	18475000	18480000		'IGSF21'	protein_coding	3698	1	18485000	18490000		'IGSF21'	protein_coding	10000	15	7.91378
3706	1	18525000	18530000		'IGSF21'	protein_coding	3709	1	18540000	18545000		'IGSF21'	protein_coding	15000	8	5.25716
3709	1	18540000	18545000		'IGSF21'	protein_coding	3712	1	18555000	18560000		'IGSF21'	protein_coding	15000	10	5.71339
3710	1	18545000	18550000		'IGSF21'	protein_coding	3712	1	18555000	18560000		'IGSF21'	protein_coding	10000	18	7.65951
3712	1	18555000	18560000		'IGSF21'	protein_coding	3713	1	18560000	18565000		'IGSF21'	protein_coding	5000	74	11.9797
3717	1	18580000	18585000		'IGSF21'	protein_coding	3720	1	18595000	18600000		'IGSF21'	protein_coding	15000	11	7.74088
3726	1	18625000	18630000		'CATG00000049261.1';'IGSF21'	noncoding_lncRNA_noncoding_antisense;protein_coding	3727	1	18630000	18635000		'CATG00000049261.1';'IGSF21'	noncoding_lncRNA_noncoding_antisense;protein_coding	5000	86	16.6204
3731	1	18650000	18655000		'CATG00000049261.1';'IGSF21'	noncoding_lncRNA_noncoding_antisense;protein_coding	3732	1	18655000	18660000		'CATG00000049261.1';'IGSF21'	noncoding_lncRNA_noncoding_antisense;protein_coding	5000	125	26.8407
3732	1	18655000	18660000		'CATG00000049261.1';'IGSF21'	noncoding_lncRNA_noncoding_antisense;protein_coding	3735	1	18670000	18675000		'CATG00000049261.1';'IGSF21'	noncoding_lncRNA_noncoding_antisense;protein_coding	15000	11	6.99195
3733	1	18660000	18665000		'CATG00000049261.1';'IGSF21'	noncoding_lncRNA_noncoding_antisense;protein_coding	3735	1	18670000	18675000		'CATG00000049261.1';'IGSF21'	noncoding_lncRNA_noncoding_antisense;protein_coding	10000	23	12.7636
3740	1	18695000	18700000		'IGSF21'	protein_coding	3742	1	18705000	18710000		'IGSF21'	protein_coding	10000	13	4.91736
3745	1	18720000	18725000		'RP11-422P22.1'	noncoding_lncRNA_intergenic	3749	1	18740000	18745000		'CATG00000038005.1'	noncoding_lncRNA_intergenic	20000	15	15.5693
3749	1	18740000	18745000		'CATG00000038005.1'	noncoding_lncRNA_intergenic	3750	1	18745000	18750000		'CATG00000038005.1'	noncoding_lncRNA_intergenic	5000	115	23.8832
3749	1	18740000	18745000		'CATG00000038005.1'	noncoding_lncRNA_intergenic	3751	1	18750000	18755000		'CATG00000038005.1'	noncoding_lncRNA_intergenic	10000	15	4.66153
3753	1	18760000	18765000				3755	1	18770000	18775000				10000	15	6.04228
3753	1	18760000	18765000				3756	1	18775000	18780000				15000	10	5.50669
3756	1	18775000	18780000				3757	1	18780000	18785000				5000	227	36.7368
3757	1	18780000	18785000				3759	1	18790000	18795000				10000	13	4.70267
3770	1	18845000	18850000				3772	1	18855000	18860000				10000	22	9.16625
3772	1	18855000	18860000				3775	1	18870000	18875000				15000	13	8.76493
3775	1	18870000	18875000				3777	1	18880000	18885000				10000	27	14.9216
3779	1	18890000	18895000				3782	1	18905000	18910000		'CATG00000049351.1'	uncertain_coding	15000	16	11.5671
3782	1	18905000	18910000		'CATG00000049351.1'	uncertain_coding	3783	1	18910000	18915000				5000	64	9.19034
3784	1	18915000	18920000				3786	1	18925000	18930000		'CATG00000049362.1'	noncoding_lncRNA_divergent	10000	13	4.95003
3792	1	18955000	18960000	PAX7'	'CATG00000049362.1';'PAX7'	noncoding_lncRNA_divergent;protein_coding	3793	1	18960000	18965000		'PAX7'	protein_coding	5000	54	9.78853
3797	1	18980000	18985000		'PAX7'	protein_coding	3800	1	18995000	19000000		'PAX7'	protein_coding	15000	10	6.72058
3801	1	19000000	19005000		'PAX7'	protein_coding	3803	1	19010000	19015000		'PAX7'	protein_coding	10000	37	20.447
3803	1	19010000	19015000		'PAX7'	protein_coding	3804	1	19015000	19020000		'PAX7'	protein_coding	5000	53	6.73007
3804	1	19015000	19020000		'PAX7'	protein_coding	3807	1	19030000	19035000		'PAX7'	protein_coding	15000	13	9.47465
3821	1	19100000	19105000				3822	1	19105000	19110000				5000	66	8.70991
3824	1	19115000	19120000				3831	1	19150000	19155000				35000	5	5.13665
3828	1	19135000	19140000				3831	1	19150000	19155000				15000	9	5.20502
3831	1	19150000	19155000				3832	1	19155000	19160000				5000	71	8.80606
3834	1	19165000	19170000		'TAS1R2'	protein_coding	3835	1	19170000	19175000		'TAS1R2'	protein_coding	5000	121	18.7277
3835	1	19170000	19175000		'TAS1R2'	protein_coding	3836	1	19175000	19180000		'RP13-279N23.2';'TAS1R2'	protein_coding	5000	61	5.48307
3835	1	19170000	19175000		'TAS1R2'	protein_coding	3839	1	19190000	19195000		'RP13-279N23.2'	protein_coding	20000	12	9.38171
3836	1	19175000	19180000		'RP13-279N23.2';'TAS1R2'	protein_coding	3837	1	19180000	19185000	TAS1R2'	'RP13-279N23.2';'TAS1R2'	protein_coding	5000	145	29.672
3836	1	19175000	19180000		'RP13-279N23.2';'TAS1R2'	protein_coding	3839	1	19190000	19195000		'RP13-279N23.2'	protein_coding	15000	10	5.56956
3837	1	19180000	19185000	TAS1R2'	'RP13-279N23.2';'TAS1R2'	protein_coding	3839	1	19190000	19195000		'RP13-279N23.2'	protein_coding	10000	15	5.25916
3841	1	19200000	19205000		'ALDH4A1';'RP13-279N23.2'	protein_coding	3843	1	19210000	19215000	ALDH4A1';MIR4695'	'ALDH4A1';'RP13-279N23.2'	protein_coding	10000	26	13.3688
3847	1	19230000	19235000		'CATG00000038794.1';'IFFO2';'RP13-279N23.2'	protein_coding	3848	1	19235000	19240000	IFFO2'	'CATG00000038794.1';'IFFO2';'RP13-279N23.2'	protein_coding	5000	112	28.3607
3850	1	19245000	19250000	RP13-279N23.2'	'IFFO2';'RP13-279N23.2'	protein_coding	3853	1	19260000	19265000		'IFFO2'	protein_coding	15000	16	12.415
3854	1	19265000	19270000		'IFFO2'	protein_coding	3855	1	19270000	19275000		'IFFO2'	protein_coding	5000	69	9.11252
3855	1	19270000	19275000		'IFFO2'	protein_coding	3856	1	19275000	19280000		'IFFO2'	protein_coding	5000	57	9.42891
3860	1	19295000	19300000		'CATG00000049410.1'	noncoding_lncRNA_intergenic	3861	1	19300000	19305000		'CATG00000049410.1'	noncoding_lncRNA_intergenic	5000	74	10.0696
3863	1	19310000	19315000				3864	1	19315000	19320000		'CATG00000049425.1'	noncoding_lncRNA_intergenic	5000	71	10.5106
3865	1	19320000	19325000		'CATG00000049425.1'	noncoding_lncRNA_intergenic	3867	1	19330000	19335000		'CATG00000049425.1'	noncoding_lncRNA_intergenic	10000	14	5.77079
3867	1	19330000	19335000		'CATG00000049425.1'	noncoding_lncRNA_intergenic	3871	1	19350000	19355000				20000	15	14.9506
3871	1	19350000	19355000				3872	1	19355000	19360000				5000	71	13.5359
3882	1	19405000	19410000	AL137127.1';UBR4'	'UBR4'	protein_coding	3885	1	19420000	19425000	UBR4'	'UBR4'	protein_coding	15000	25	23.9426
3885	1	19420000	19425000	UBR4'	'UBR4'	protein_coding	3887	1	19430000	19435000	UBR4'	'UBR4'	protein_coding	10000	18	8.08746
3891	1	19450000	19455000	UBR4'	'UBR4'	protein_coding	3893	1	19460000	19465000		'UBR4'	protein_coding	10000	19	7.47251
3893	1	19460000	19465000		'UBR4'	protein_coding	3894	1	19465000	19470000		'UBR4'	protein_coding	5000	61	7.62004
3894	1	19465000	19470000		'UBR4'	protein_coding	3895	1	19470000	19475000	UBR4'	'UBR4'	protein_coding	5000	95	13.2391
3895	1	19470000	19475000	UBR4'	'UBR4'	protein_coding	3897	1	19480000	19485000	UBR4'	'UBR4'	protein_coding	10000	17	5.31016
3897	1	19480000	19485000	UBR4'	'UBR4'	protein_coding	3898	1	19485000	19490000		'UBR4'	protein_coding	5000	82	12.4131
3899	1	19490000	19495000	UBR4'	'UBR4'	protein_coding	3900	1	19495000	19500000	UBR4'	'UBR4'	protein_coding	5000	62	6.87756
3900	1	19495000	19500000	UBR4'	'UBR4'	protein_coding	3901	1	19500000	19505000	UBR4'	'UBR4'	protein_coding	5000	67	9.85803
3908	1	19535000	19540000	RP1-43E13.2';UBR4'	'RP1-43E13.2';'UBR4'	noncoding_lncRNA_divergent;protein_coding	3910	1	19545000	19550000	EMC1'	'EMC1';'RP1-43E13.2'	noncoding_lncRNA_divergent;protein_coding	10000	23	11.6593
3911	1	19550000	19555000	EMC1'	'EMC1';'RP1-43E13.2'	noncoding_lncRNA_divergent;protein_coding	3914	1	19565000	19570000	EMC1'	'EMC1';'RP1-43E13.2'	noncoding_lncRNA_divergent;protein_coding	15000	15	11.1366
3923	1	19610000	19615000	AKR7A3'	'AKR7A2';'AKR7A3'	protein_coding	3924	1	19615000	19620000	AKR7A3'	'AKR7A2';'AKR7A3'	protein_coding	5000	41	4.69839
3924	1	19615000	19620000	AKR7A3'	'AKR7A2';'AKR7A3'	protein_coding	3926	1	19625000	19630000		'AKR7A2'	protein_coding	10000	27	15.0045
3934	1	19665000	19670000		'CAPZB';'CATG00000040062.1';'CATG00000049529.1'	noncoding_lncRNA_noncoding_sense_intronic;protein_coding	3935	1	19670000	19675000		'CAPZB';'CATG00000040062.1'	protein_coding	5000	56	9.41446
3936	1	19675000	19680000		'CAPZB';'CATG00000040062.1'	protein_coding	3937	1	19680000	19685000		'CAPZB';'CATG00000040062.1'	protein_coding	5000	58	8.67158
3937	1	19680000	19685000		'CAPZB';'CATG00000040062.1'	protein_coding	3941	1	19700000	19705000		'CAPZB';'CATG00000040062.1'	protein_coding	20000	7	6.04431
3941	1	19700000	19705000		'CAPZB';'CATG00000040062.1'	protein_coding	3942	1	19705000	19710000		'CAPZB'	protein_coding	5000	69	12.3791
3955	1	19770000	19775000		'CAPZB'	protein_coding	3956	1	19775000	19780000		'CAPZB';'CATG00000049535.1'	noncoding_lncRNA_noncoding_sense_intronic;protein_coding	5000	114	26.1644
3955	1	19770000	19775000		'CAPZB'	protein_coding	3958	1	19785000	19790000		'CAPZB';'CATG00000049535.1'	noncoding_lncRNA_noncoding_sense_intronic;protein_coding	15000	9	4.98341
3964	1	19815000	19820000		'CATG00000040343.1'	noncoding_lncRNA_divergent	3966	1	19825000	19830000		'CATG00000040343.1'	noncoding_lncRNA_divergent	10000	23	12.2828
3969	1	19840000	19845000		'CATG00000040343.1'	noncoding_lncRNA_divergent	3970	1	19845000	19850000		'CATG00000040343.1'	noncoding_lncRNA_divergent	5000	151	36.0437
3974	1	19865000	19870000				3975	1	19870000	19875000				5000	137	28.9136
3974	1	19865000	19870000				30480	1	152395000	152400000		'RP1-91G5.3'	noncoding_antisense	132530000	5	6.16071
3977	1	19880000	19885000				3978	1	19885000	19890000				5000	88	18.0959
3980	1	19895000	19900000				3984	1	19915000	19920000		'RP5-1056L3.1'	noncoding_lncRNA_divergent	20000	7	5.84614
3986	1	19925000	19930000		'MINOS1';'MINOS1-NBL1'	protein_coding	3988	1	19935000	19940000	RPS14P3'	'MINOS1';'MINOS1-NBL1';'RPS14P3'	noncoding_pseudogene;protein_coding	10000	35	21.2326
3988	1	19935000	19940000	RPS14P3'	'MINOS1';'MINOS1-NBL1';'RPS14P3'	noncoding_pseudogene;protein_coding	3992	1	19955000	19960000		'MINOS1';'MINOS1-NBL1'	protein_coding	20000	5	5.30932
3988	1	19935000	19940000	RPS14P3'	'MINOS1';'MINOS1-NBL1';'RPS14P3'	noncoding_pseudogene;protein_coding	3993	1	19960000	19965000		'MINOS1-NBL1'	protein_coding	25000	5	4.75097
3993	1	19960000	19965000		'MINOS1-NBL1'	protein_coding	3996	1	19975000	19980000	NBL1'	'CATG00000049662.1';'HTR6';'MINOS1-NBL1';'NBL1'	noncoding_lncRNA_noncoding_antisense;protein_coding	15000	8	5.47293
3997	1	19980000	19985000		'CATG00000049662.1';'HTR6';'MINOS1-NBL1';'NBL1'	noncoding_lncRNA_noncoding_antisense;protein_coding	3998	1	19985000	19990000		'HTR6';'NBL1'	protein_coding	5000	49	5.521
3998	1	19985000	19990000		'HTR6';'NBL1'	protein_coding	4001	1	20000000	20005000		'HTR6'	protein_coding	15000	10	6.31942
4002	1	20005000	20010000		'HTR6';'TMCO4'	protein_coding	4004	1	20015000	20020000		'TMCO4'	protein_coding	10000	24	12.4496
4004	1	20015000	20020000		'TMCO4'	protein_coding	4007	1	20030000	20035000		'TMCO4'	protein_coding	15000	9	5.66019
4007	1	20030000	20035000		'TMCO4'	protein_coding	4009	1	20040000	20045000		'TMCO4'	protein_coding	10000	16	6.79171
4012	1	20055000	20060000		'TMCO4'	protein_coding	4015	1	20070000	20075000		'CATG00000049673.1';'TMCO4'	noncoding_lncRNA_noncoding_sense_intronic;protein_coding	15000	13	8.21022
4013	1	20060000	20065000	TMCO4'	'TMCO4'	protein_coding	4015	1	20070000	20075000		'CATG00000049673.1';'TMCO4'	noncoding_lncRNA_noncoding_sense_intronic;protein_coding	10000	14	5.45941
4015	1	20070000	20075000		'CATG00000049673.1';'TMCO4'	noncoding_lncRNA_noncoding_sense_intronic;protein_coding	4017	1	20080000	20085000		'TMCO4'	protein_coding	10000	23	10.187
4015	1	20070000	20075000		'CATG00000049673.1';'TMCO4'	noncoding_lncRNA_noncoding_sense_intronic;protein_coding	4018	1	20085000	20090000		'TMCO4'	protein_coding	15000	9	4.84713
4017	1	20080000	20085000		'TMCO4'	protein_coding	4018	1	20085000	20090000		'TMCO4'	protein_coding	5000	44	4.87331
4025	1	20120000	20125000	TMCO4'	'TMCO4'	protein_coding	4027	1	20130000	20135000				10000	18	8.37982
4027	1	20130000	20135000				4030	1	20145000	20150000		'RP11-91K11.2'	noncoding_lncRNA_divergent	15000	9	4.92187
4031	1	20150000	20155000				4033	1	20160000	20165000				10000	36	17.803
4039	1	20190000	20195000				4041	1	20200000	20205000		'CATG00000040884.1'	noncoding_lncRNA_intergenic	10000	15	5.85114
4048	1	20235000	20240000		'OTUD3'	protein_coding	4049	1	20240000	20245000				5000	58	7.32581
4049	1	20240000	20245000				4051	1	20250000	20255000	PLA2G2E'	'PLA2G2E'	protein_coding	10000	24	11.7001
4054	1	20265000	20270000				4055	1	20270000	20275000				5000	53	7.29438
4056	1	20275000	20280000				4057	1	20280000	20285000				5000	89	15.1291
4059	1	20290000	20295000				4060	1	20295000	20300000	RN7SL304P'	'RN7SL304P'	noncoding_misc_RNA	5000	54	5.32437
4060	1	20295000	20300000	RN7SL304P'	'RN7SL304P'	noncoding_misc_RNA	4061	1	20300000	20305000	PLA2G2A'	'PLA2G2A'	protein_coding	5000	52	6.67896
4063	1	20310000	20315000		'CATG00000049746.1'	noncoding_lncRNA_intergenic	4064	1	20315000	20320000				5000	223	36.7368
4065	1	20320000	20325000				4067	1	20330000	20335000				10000	38	21.0375
4069	1	20340000	20345000				4070	1	20345000	20350000				5000	54	5.34958
4073	1	20360000	20365000		'PLA2G5'	protein_coding	4074	1	20365000	20370000		'PLA2G5'	protein_coding	5000	49	4.97845
4074	1	20365000	20370000		'PLA2G5'	protein_coding	4075	1	20370000	20375000		'PLA2G5'	protein_coding	5000	61	7.65306
4075	1	20370000	20375000		'PLA2G5'	protein_coding	4076	1	20375000	20380000		'PLA2G5'	protein_coding	5000	67	7.73784
4076	1	20375000	20380000		'PLA2G5'	protein_coding	4078	1	20385000	20390000		'PLA2G5'	protein_coding	10000	41	20.9268
4079	1	20390000	20395000		'PLA2G5'	protein_coding	4080	1	20395000	20400000	PLA2G5'	'PLA2G5'	protein_coding	5000	56	6.30778
4080	1	20395000	20400000	PLA2G5'	'PLA2G5'	protein_coding	4081	1	20400000	20405000		'CATG00000049790.1';'PLA2G5'	noncoding_lncRNA_divergent;protein_coding	5000	64	8.30124
4082	1	20405000	20410000		'CATG00000049790.1';'PLA2G5'	noncoding_lncRNA_divergent;protein_coding	4083	1	20410000	20415000		'PLA2G5'	protein_coding	5000	59	7.0914
4083	1	20410000	20415000		'PLA2G5'	protein_coding	4084	1	20415000	20420000		'PLA2G5'	protein_coding	5000	119	18.9315
4084	1	20415000	20420000		'PLA2G5'	protein_coding	4088	1	20435000	20440000		'PLA2G2D'	protein_coding	20000	9	7.59532
4086	1	20425000	20430000				4088	1	20435000	20440000		'PLA2G2D'	protein_coding	10000	12	4.83535
4103	1	20510000	20515000	UBXN10';UBXN10-AS1'	'RP3-340N1.5';'UBXN10'	noncoding_lncRNA_divergent;protein_coding	4105	1	20520000	20525000		'CATG00000049852.1';'UBXN10'	noncoding_lncRNA_intergenic;protein_coding	10000	20	9.9734
4114	1	20565000	20570000	RP3-340N1.6'	'RP3-340N1.6'	noncoding_lncRNA_intergenic	4116	1	20575000	20580000		'RP3-340N1.6'	noncoding_lncRNA_intergenic	10000	21	8.56965
4121	1	20600000	20605000				4123	1	20610000	20615000		'VWA5B1'	protein_coding	10000	15	5.45909
4121	1	20600000	20605000				4125	1	20620000	20625000		'RP4-745E8.2';'VWA5B1'	noncoding_lncRNA_noncoding_antisense;protein_coding	20000	8	5.44582
4125	1	20620000	20625000		'RP4-745E8.2';'VWA5B1'	noncoding_lncRNA_noncoding_antisense;protein_coding	4127	1	20630000	20635000	VWA5B1'	'RP4-745E8.2';'VWA5B1'	noncoding_lncRNA_noncoding_antisense;protein_coding	10000	34	17.8132
4125	1	20620000	20625000		'RP4-745E8.2';'VWA5B1'	noncoding_lncRNA_noncoding_antisense;protein_coding	4128	1	20635000	20640000		'RP4-745E8.2';'VWA5B1'	noncoding_lncRNA_noncoding_antisense;protein_coding	15000	13	8.92911
4137	1	20680000	20685000		'VWA5B1'	protein_coding	4138	1	20685000	20690000		'RP4-749H3.1';'VWA5B1'	noncoding_lncRNA_intergenic;protein_coding	5000	86	18.8128
4140	1	20695000	20700000		'RP4-749H3.1'	noncoding_lncRNA_intergenic	4142	1	20705000	20710000		'CATG00000042498.1';'RP4-749H3.1'	noncoding_lncRNA_intergenic;uncertain_coding	10000	14	5.45836
4144	1	20715000	20720000		'RP4-749H3.1'	noncoding_lncRNA_intergenic	4145	1	20720000	20725000		'RP4-749H3.1'	noncoding_lncRNA_intergenic	5000	86	13.4077
4145	1	20720000	20725000		'RP4-749H3.1'	noncoding_lncRNA_intergenic	4151	1	20750000	20755000	LINC01141'	'RP4-749H3.1'	noncoding_lncRNA_intergenic	30000	5	4.61658
4148	1	20735000	20740000	RP4-749H3.2'	'RP4-749H3.1';'RP4-749H3.2'	noncoding_lncRNA_intergenic;noncoding_lncRNA_lincRNA	4150	1	20745000	20750000		'RP4-749H3.1'	noncoding_lncRNA_intergenic	10000	15	6.47944
4155	1	20770000	20775000				4158	1	20785000	20790000				15000	14	9.56322
4155	1	20770000	20775000				4159	1	20790000	20795000				20000	10	7.67552
4156	1	20775000	20780000				4158	1	20785000	20790000				10000	21	10.6192
4159	1	20790000	20795000				4160	1	20795000	20800000		'CAMK2N1'	protein_coding	5000	86	14.4935
4160	1	20795000	20800000		'CAMK2N1'	protein_coding	4162	1	20805000	20810000	CAMK2N1'	'CAMK2N1'	protein_coding	10000	20	8.19476
4162	1	20805000	20810000	CAMK2N1'	'CAMK2N1'	protein_coding	4163	1	20810000	20815000	CAMK2N1'	'CAMK2N1';'CATG00000043245.1'	protein_coding	5000	61	10.5074
4164	1	20815000	20820000		'CATG00000043245.1'	protein_coding	4167	1	20830000	20835000	MUL1'	'CATG00000043736.1';'MUL1'	noncoding_lncRNA_divergent;protein_coding	15000	13	11.1212
4171	1	20850000	20855000	RPS4XP4'	'CATG00000049924.1';'RPS4XP4'	noncoding_lncRNA_divergent;noncoding_pseudogene	4173	1	20860000	20865000		'CATG00000049924.1'	noncoding_lncRNA_divergent	10000	12	4.70719
4180	1	20895000	20900000				4181	1	20900000	20905000				5000	63	7.00014
4182	1	20905000	20910000				4183	1	20910000	20915000	CDA'	'CATG00000049934.1'	noncoding_lncRNA_intergenic	5000	104	22.9114
4189	1	20940000	20945000		'CDA'	protein_coding	4190	1	20945000	20950000		'CDA'	protein_coding	5000	54	6.14389
4194	1	20965000	20970000	PINK1'	'PINK1';'PINK1-AS'	noncoding_lncRNA_noncoding_antisense;protein_coding	4196	1	20975000	20980000	AL391357.1';DDOST';PINK1-AS'	'AL391357.1';'CATG00000043986.1';'DDOST';'PINK1';'PINK1-AS'	noncoding_lncRNA_divergent;noncoding_lncRNA_noncoding_antisense;noncoding_pseudogene;protein_coding	10000	16	6.94923
4194	1	20965000	20970000	PINK1'	'PINK1';'PINK1-AS'	noncoding_lncRNA_noncoding_antisense;protein_coding	4197	1	20980000	20985000	DDOST'	'DDOST'	protein_coding	15000	10	6.46675
4197	1	20980000	20985000	DDOST'	'DDOST'	protein_coding	4198	1	20985000	20990000	DDOST';KIF17'	'CATG00000044100.1';'DDOST';'KIF17'	noncoding_lncRNA_divergent;protein_coding	5000	66	13.2143
4230	1	21145000	21150000		'EIF4G3'	protein_coding	4232	1	21155000	21160000		'EIF4G3'	protein_coding	10000	15	5.44837
4232	1	21155000	21160000		'EIF4G3'	protein_coding	4233	1	21160000	21165000		'EIF4G3'	protein_coding	5000	50	5.38778
4234	1	21165000	21170000	RNU7-200P'	'EIF4G3';'RNU7-200P'	noncoding_snRNA;protein_coding	4239	1	21190000	21195000		'EIF4G3'	protein_coding	25000	14	17.9706
4240	1	21195000	21200000		'EIF4G3'	protein_coding	4242	1	21205000	21210000		'EIF4G3'	protein_coding	10000	28	14.0392
4245	1	21220000	21225000		'EIF4G3'	protein_coding	4246	1	21225000	21230000	EIF4G3'	'EIF4G3'	protein_coding	5000	77	11.1904
4246	1	21225000	21230000	EIF4G3'	'EIF4G3'	protein_coding	4248	1	21235000	21240000		'EIF4G3'	protein_coding	10000	28	12.4981
4248	1	21235000	21240000		'EIF4G3'	protein_coding	4250	1	21245000	21250000		'EIF4G3'	protein_coding	10000	17	5.43142
4250	1	21245000	21250000		'EIF4G3'	protein_coding	4251	1	21250000	21255000		'EIF4G3'	protein_coding	5000	168	36.7368
4253	1	21260000	21265000		'EIF4G3'	protein_coding	4256	1	21275000	21280000		'EIF4G3'	protein_coding	15000	9	5.38448
4256	1	21275000	21280000		'EIF4G3'	protein_coding	4258	1	21285000	21290000		'EIF4G3'	protein_coding	10000	30	13.5109
4262	1	21305000	21310000	EIF4G3'	'EIF4G3'	protein_coding	4265	1	21320000	21325000		'EIF4G3'	protein_coding	15000	19	14.6938
4266	1	21325000	21330000	RPS15AP6'	'EIF4G3'	protein_coding	4267	1	21330000	21335000	RPS15AP6'	'EIF4G3';'RPS15AP6'	noncoding_pseudogene;protein_coding	5000	77	15.6151
4269	1	21340000	21345000		'EIF4G3'	protein_coding	4270	1	21345000	21350000		'EIF4G3'	protein_coding	5000	77	17.6528
4273	1	21360000	21365000		'EIF4G3'	protein_coding	4274	1	21365000	21370000		'EIF4G3'	protein_coding	5000	82	14.1627
4274	1	21365000	21370000		'EIF4G3'	protein_coding	4276	1	21375000	21380000	EIF4G3'	'EIF4G3'	protein_coding	10000	14	4.97798
4276	1	21375000	21380000	EIF4G3'	'EIF4G3'	protein_coding	4280	1	21395000	21400000	RP11-487E1.2'	'EIF4G3'	protein_coding	20000	11	10.6164
4280	1	21395000	21400000	RP11-487E1.2'	'EIF4G3'	protein_coding	4281	1	21400000	21405000	RP11-487E1.2'	'EIF4G3';'RP11-487E1.2'	noncoding_pseudogene;protein_coding	5000	55	6.73946
4281	1	21400000	21405000	RP11-487E1.2'	'EIF4G3';'RP11-487E1.2'	noncoding_pseudogene;protein_coding	4282	1	21405000	21410000		'EIF4G3'	protein_coding	5000	103	18.8617
4282	1	21405000	21410000		'EIF4G3'	protein_coding	4283	1	21410000	21415000	EIF4G3'	'EIF4G3'	protein_coding	5000	58	9.36812
4284	1	21415000	21420000	EIF4G3'	'EIF4G3'	protein_coding	4285	1	21420000	21425000		'EIF4G3'	protein_coding	5000	35	5.07063
4288	1	21435000	21440000	EIF4G3'	'EIF4G3'	protein_coding	4290	1	21445000	21450000		'EIF4G3'	protein_coding	10000	13	5.86004
4288	1	21435000	21440000	EIF4G3'	'EIF4G3'	protein_coding	4291	1	21450000	21455000		'EIF4G3'	protein_coding	15000	8	4.73816
4291	1	21450000	21455000		'EIF4G3'	protein_coding	4294	1	21465000	21470000		'EIF4G3'	protein_coding	15000	17	11.9332
4294	1	21465000	21470000		'EIF4G3'	protein_coding	4295	1	21470000	21475000		'EIF4G3'	protein_coding	5000	75	13.0666
4297	1	21480000	21485000		'EIF4G3'	protein_coding	4298	1	21485000	21490000	HSPE1P27'	'EIF4G3';'HSPE1P27'	noncoding_pseudogene;protein_coding	5000	115	31.5951
4304	1	21515000	21520000				4307	1	21530000	21535000				15000	16	12.7488
4311	1	21550000	21555000		'ECE1'	protein_coding	4312	1	21555000	21560000		'ECE1'	protein_coding	5000	72	13.3722
4313	1	21560000	21565000	ECE1'	'CATG00000046664.1';'ECE1'	noncoding_lncRNA_divergent;protein_coding	4314	1	21565000	21570000	ECE1'	'CATG00000046664.1';'ECE1'	noncoding_lncRNA_divergent;protein_coding	5000	99	15.3242
4317	1	21580000	21585000	ECE1'	'ECE1'	protein_coding	4319	1	21590000	21595000	RP3-329E20.2'	'CATG00000046826.1';'ECE1';'RP3-329E20.2'	noncoding_antisense;noncoding_lncRNA_noncoding_antisense;protein_coding	10000	17	5.82107
4319	1	21590000	21595000	RP3-329E20.2'	'CATG00000046826.1';'ECE1';'RP3-329E20.2'	noncoding_antisense;noncoding_lncRNA_noncoding_antisense;protein_coding	4320	1	21595000	21600000		'CATG00000046973.1';'ECE1'	noncoding_lncRNA_divergent;protein_coding	5000	45	5.30119
4325	1	21620000	21625000	ECE1';RP5-1071N3.1'	'ECE1';'RP5-1071N3.1'	noncoding_lncRNA_divergent;protein_coding	4327	1	21630000	21635000		'ECE1';'RP5-1071N3.1'	noncoding_lncRNA_divergent;protein_coding	10000	32	16.2984
4339	1	21690000	21695000		'CATG00000047281.1'	noncoding_lncRNA_divergent	4343	1	21710000	21715000		'CATG00000047281.1'	noncoding_lncRNA_divergent	20000	7	5.30485
4344	1	21715000	21720000				4345	1	21720000	21725000	PPP1R11P1'	'PPP1R11P1'	noncoding_pseudogene	5000	41	5.15109
4345	1	21720000	21725000	PPP1R11P1'	'PPP1R11P1'	noncoding_pseudogene	4346	1	21725000	21730000	PPP1R11P1'	'PPP1R11P1'	noncoding_pseudogene	5000	50	5.36148
4346	1	21725000	21730000	PPP1R11P1'	'PPP1R11P1'	noncoding_pseudogene	4347	1	21730000	21735000				5000	105	16.6148
4350	1	21745000	21750000				4363	1	21810000	21815000		'NBPF3'	protein_coding	65000	20	36.7368
4351	1	21750000	21755000	HS6ST1P1';NBPF2P'	'HS6ST1P1';'NBPF2P'	noncoding_pseudogene	4362	1	21805000	21810000		'NBPF3'	protein_coding	55000	17	36.7368
4357	1	21780000	21785000		'NBPF3'	protein_coding	4359	1	21790000	21795000		'NBPF3'	protein_coding	10000	27	11.7885
4359	1	21790000	21795000		'NBPF3'	protein_coding	4360	1	21795000	21800000	NBPF3'	'NBPF3'	protein_coding	5000	107	19.9334
4360	1	21795000	21800000	NBPF3'	'NBPF3'	protein_coding	24078	1	120385000	120390000	NBPF7'	'NBPF7';'NOTCH2'	noncoding_pseudogene;protein_coding	98590000	7	9.72318
4361	1	21800000	21805000	NBPF3'	'NBPF3'	protein_coding	39382	1	196905000	196910000		'CFH';'CFHR2'	protein_coding	175105000	21	35.1274
4363	1	21810000	21815000		'NBPF3'	protein_coding	4366	1	21825000	21830000				15000	17	13.9804
4366	1	21825000	21830000				4367	1	21830000	21835000	ALPL'			5000	58	8.76438
4367	1	21830000	21835000	ALPL'			4369	1	21840000	21845000		'ALPL'	protein_coding	10000	23	12.054
4367	1	21830000	21835000	ALPL'			4371	1	21850000	21855000		'ALPL'	protein_coding	20000	6	4.66853
4375	1	21870000	21875000		'ALPL'	protein_coding	4376	1	21875000	21880000	ALPL'	'ALPL';'CATG00000050082.1'	noncoding_lncRNA_divergent;protein_coding	5000	43	6.79838
4381	1	21900000	21905000	ALPL'	'ALPL';'CATG00000050093.1'	protein_coding	4383	1	21910000	21915000	RP11-63N8.3'	'CATG00000050103.1';'RP11-63N8.3'	noncoding_lncRNA_intergenic	10000	16	7.76009
4384	1	21915000	21920000	AL359815.1'	'AL359815.1';'RAP1GAP';'RP11-63N8.3'	noncoding_lncRNA_intergenic;noncoding_miRNA;protein_coding	4386	1	21925000	21930000		'RAP1GAP'	protein_coding	10000	11	4.72516
4399	1	21990000	21995000	RAP1GAP'	'RAP1GAP'	protein_coding	4400	1	21995000	22000000	RAP1GAP'	'RAP1GAP';'USP48'	protein_coding	5000	47	6.23956
4401	1	22000000	22005000		'USP48'	protein_coding	4404	1	22015000	22020000		'USP48'	protein_coding	15000	16	11.2811
4404	1	22015000	22020000		'USP48'	protein_coding	4407	1	22030000	22035000	USP48'	'USP48'	protein_coding	15000	15	10.2439
4409	1	22040000	22045000		'USP48'	protein_coding	4411	1	22050000	22055000	USP48'	'USP48'	protein_coding	10000	39	19.6858
4411	1	22050000	22055000	USP48'	'USP48'	protein_coding	4413	1	22060000	22065000	USP48'	'CATG00000049182.1';'USP48'	noncoding_short_ncRNA;protein_coding	10000	33	15.2367
4415	1	22070000	22075000	USP48'	'USP48'	protein_coding	4417	1	22080000	22085000		'USP48'	protein_coding	10000	20	10.0225
4429	1	22140000	22145000		'HSPG2';'LDLRAD2'	protein_coding	4430	1	22145000	22150000	HSPG2';LDLRAD2'	'HSPG2';'LDLRAD2'	protein_coding	5000	64	9.96741
4431	1	22150000	22155000	HSPG2'	'HSPG2';'LDLRAD2'	protein_coding	4433	1	22160000	22165000	HSPG2'	'HSPG2'	protein_coding	10000	15	5.38587
4432	1	22155000	22160000	HSPG2'	'HSPG2'	protein_coding	4433	1	22160000	22165000	HSPG2'	'HSPG2'	protein_coding	5000	55	8.90934
4448	1	22235000	22240000	RP11-26H16.1'	'HSPG2';'RP11-26H16.1'	noncoding_pseudogene;protein_coding	4450	1	22245000	22250000		'HSPG2'	protein_coding	10000	15	5.51995
4450	1	22245000	22250000		'HSPG2'	protein_coding	4452	1	22255000	22260000		'HSPG2'	protein_coding	10000	22	8.48988
4452	1	22255000	22260000		'HSPG2'	protein_coding	4456	1	22275000	22280000				20000	14	12.8815
4458	1	22285000	22290000				4459	1	22290000	22295000				5000	75	14.5371
4459	1	22290000	22295000				4464	1	22315000	22320000	RNU6-1022P'	'CELA3B'	protein_coding	25000	6	6.46964
4460	1	22295000	22300000				4461	1	22300000	22305000	CELA3B';RN7SL421P'	'CELA3B'	protein_coding	5000	96	22.2985
4460	1	22295000	22300000				4465	1	22320000	22325000		'CELA3B'	protein_coding	25000	11	13.1007
4461	1	22300000	22305000	CELA3B';RN7SL421P'	'CELA3B'	protein_coding	4465	1	22320000	22325000		'CELA3B'	protein_coding	20000	12	12.7888
4461	1	22300000	22305000	CELA3B';RN7SL421P'	'CELA3B'	protein_coding	4466	1	22325000	22330000	CELA3A';RN7SL768P'	'CELA3A';'CELA3B'	protein_coding	25000	32	36.7368
4462	1	22305000	22310000	CELA3B';RN7SL421P'	'CELA3B';'RN7SL421P'	noncoding_misc_RNA;protein_coding	4467	1	22330000	22335000	CELA3A';RN7SL768P'	'CELA3A';'RN7SL768P'	noncoding_misc_RNA;protein_coding	25000	11	26.1639
4463	1	22310000	22315000	CELA3B';RN7SL386P';RNU6-1022P'	'CELA3B';'RN7SL386P';'RNU6-1022P'	noncoding_misc_RNA;noncoding_snRNA;protein_coding	4468	1	22335000	22340000	RN7SL186P';RNU6-776P'	'CELA3A';'RN7SL186P';'RNU6-776P'	noncoding_misc_RNA;noncoding_snRNA;protein_coding	25000	11	25.7788
4464	1	22315000	22320000	RNU6-1022P'	'CELA3B'	protein_coding	4468	1	22335000	22340000	RN7SL186P';RNU6-776P'	'CELA3A';'RN7SL186P';'RNU6-776P'	noncoding_misc_RNA;noncoding_snRNA;protein_coding	20000	9	12.4525
4465	1	22320000	22325000		'CELA3B'	protein_coding	4466	1	22325000	22330000	CELA3A';RN7SL768P'	'CELA3A';'CELA3B'	protein_coding	5000	43	6.73011
4467	1	22330000	22335000	CELA3A';RN7SL768P'	'CELA3A';'RN7SL768P'	noncoding_misc_RNA;protein_coding	33810	1	169045000	169050000		'LINC00970'	noncoding_lncRNA_intergenic	146715000	11	23.6631
4475	1	22370000	22375000				4479	1	22390000	22395000	RP1-224A6.8'	'CDC42';'CDC42-IT1';'RP1-224A6.8'	noncoding_lncRNA_noncoding_sense_intronic;noncoding_pseudogene;protein_coding	20000	21	22.3047
4479	1	22390000	22395000	RP1-224A6.8'	'CDC42';'CDC42-IT1';'RP1-224A6.8'	noncoding_lncRNA_noncoding_sense_intronic;noncoding_pseudogene;protein_coding	4480	1	22395000	22400000	RP1-224A6.8'	'CDC42';'RP1-224A6.8'	noncoding_pseudogene;protein_coding	5000	42	5.84532
4485	1	22420000	22425000		'RP1-224A6.9'	noncoding_lncRNA_divergent	4487	1	22430000	22435000		'RP1-224A6.9'	noncoding_lncRNA_divergent	10000	25	11.3723
4487	1	22430000	22435000		'RP1-224A6.9'	noncoding_lncRNA_divergent	4489	1	22440000	22445000		'RP1-224A6.9';'WNT4'	noncoding_lncRNA_divergent;protein_coding	10000	31	14.6851
4489	1	22440000	22445000		'RP1-224A6.9';'WNT4'	noncoding_lncRNA_divergent;protein_coding	4491	1	22450000	22455000		'RP1-224A6.9';'WNT4'	noncoding_lncRNA_divergent;protein_coding	10000	17	6.37171
4489	1	22440000	22445000		'RP1-224A6.9';'WNT4'	noncoding_lncRNA_divergent;protein_coding	4493	1	22460000	22465000		'RP1-224A6.9';'WNT4'	noncoding_lncRNA_divergent;protein_coding	20000	7	5.36616
4491	1	22450000	22455000		'RP1-224A6.9';'WNT4'	noncoding_lncRNA_divergent;protein_coding	4493	1	22460000	22465000		'RP1-224A6.9';'WNT4'	noncoding_lncRNA_divergent;protein_coding	10000	16	7.1127
4491	1	22450000	22455000		'RP1-224A6.9';'WNT4'	noncoding_lncRNA_divergent;protein_coding	4494	1	22465000	22470000	WNT4'	'RP1-224A6.9';'WNT4'	noncoding_lncRNA_divergent;protein_coding	15000	8	5.27392
4495	1	22470000	22475000	WNT4'	'RP1-224A6.9';'WNT4'	noncoding_lncRNA_divergent;protein_coding	4497	1	22480000	22485000		'RP1-224A6.9'	noncoding_lncRNA_divergent	10000	18	6.98344
4497	1	22480000	22485000		'RP1-224A6.9'	noncoding_lncRNA_divergent	4498	1	22485000	22490000		'CATG00000051544.1'	uncertain_coding	5000	76	13.0396
4499	1	22490000	22495000		'CATG00000051544.1'	uncertain_coding	4500	1	22495000	22500000		'CATG00000051544.1'	uncertain_coding	5000	55	6.6741
4502	1	22505000	22510000		'CATG00000051544.1'	uncertain_coding	4504	1	22515000	22520000				10000	17	6.1203
4505	1	22520000	22525000				4506	1	22525000	22530000				5000	79	13.005
4506	1	22525000	22530000				4507	1	22530000	22535000				5000	57	7.06569
4507	1	22530000	22535000				4511	1	22550000	22555000				20000	8	6.06519
4511	1	22550000	22555000				4514	1	22565000	22570000				15000	20	14.6109
4523	1	22610000	22615000				4526	1	22625000	22630000				15000	10	7.32581
4527	1	22630000	22635000				4532	1	22655000	22660000				25000	7	6.88027
4528	1	22635000	22640000				4532	1	22655000	22660000				20000	26	30.3119
4535	1	22670000	22675000				4536	1	22675000	22680000				5000	57	10.9644
4537	1	22680000	22685000				4538	1	22685000	22690000				5000	52	6.52816
4538	1	22685000	22690000				4540	1	22695000	22700000				10000	31	15.8815
4543	1	22710000	22715000				4544	1	22715000	22720000				5000	95	15.9328
4546	1	22725000	22730000				4550	1	22745000	22750000		'CATG00000050442.1'	noncoding_lncRNA_intergenic	20000	8	6.73434
4550	1	22745000	22750000		'CATG00000050442.1'	noncoding_lncRNA_intergenic	4551	1	22750000	22755000				5000	115	20.3665
4552	1	22755000	22760000		'ZBTB40'	protein_coding	4554	1	22765000	22770000		'ZBTB40'	protein_coding	10000	22	10.0362
4554	1	22765000	22770000		'ZBTB40'	protein_coding	4555	1	22770000	22775000		'ZBTB40'	protein_coding	5000	165	33.2711
4556	1	22775000	22780000	ZBTB40'	'ZBTB40'	protein_coding	4557	1	22780000	22785000		'ZBTB40'	protein_coding	5000	69	13.6076
4558	1	22785000	22790000		'ZBTB40'	protein_coding	4561	1	22800000	22805000		'ZBTB40'	protein_coding	15000	10	6.90172
4562	1	22805000	22810000		'ZBTB40'	protein_coding	4563	1	22810000	22815000		'ZBTB40'	protein_coding	5000	76	12.6069
4566	1	22825000	22830000		'ZBTB40'	protein_coding	4569	1	22840000	22845000	ZBTB40-IT1'	'ZBTB40';'ZBTB40-IT1'	noncoding_sense_overlap_RNA;protein_coding	15000	13	8.94785
4569	1	22840000	22845000	ZBTB40-IT1'	'ZBTB40';'ZBTB40-IT1'	noncoding_sense_overlap_RNA;protein_coding	4570	1	22845000	22850000		'ZBTB40';'ZBTB40-IT1'	noncoding_sense_overlap_RNA;protein_coding	5000	63	8.08398
4570	1	22845000	22850000		'ZBTB40';'ZBTB40-IT1'	noncoding_sense_overlap_RNA;protein_coding	4573	1	22860000	22865000				15000	19	13.3309
4578	1	22885000	22890000	EPHA8'	'EPHA8'	protein_coding	4580	1	22895000	22900000		'EPHA8'	protein_coding	10000	26	12.3882
4583	1	22910000	22915000		'EPHA8'	protein_coding	4585	1	22920000	22925000		'EPHA8'	protein_coding	10000	20	9.49619
4588	1	22935000	22940000				4590	1	22945000	22950000				10000	22	11.0765
4590	1	22945000	22950000				4594	1	22965000	22970000	C1QA';C1QC'	'C1QA'	protein_coding	20000	6	4.62436
4591	1	22950000	22955000				4594	1	22965000	22970000	C1QA';C1QC'	'C1QA'	protein_coding	15000	10	7.1974
4597	1	22980000	22985000	C1QB'	'C1QB'	protein_coding	4600	1	22995000	23000000				15000	7	5.16571
4600	1	22995000	23000000				4601	1	23000000	23005000				5000	44	6.21241
4604	1	23015000	23020000				4607	1	23030000	23035000				15000	29	25.3325
4613	1	23060000	23065000		'EPHB2'	protein_coding	4614	1	23065000	23070000		'EPHB2'	protein_coding	5000	44	4.93574
4616	1	23075000	23080000	AL611946.1'	'AL611946.1';'EPHB2'	noncoding_miRNA;protein_coding	4620	1	23095000	23100000		'EPHB2'	protein_coding	20000	9	8.93723
4630	1	23145000	23150000		'EPHB2';'MIR4253'	noncoding_small_RNA;protein_coding	4631	1	23150000	23155000		'EPHB2';'MIR4253'	noncoding_small_RNA;protein_coding	5000	58	7.05496
4634	1	23165000	23170000		'EPHB2';'MIR4253'	noncoding_small_RNA;protein_coding	4637	1	23180000	23185000		'EPHB2';'MIR4253'	noncoding_small_RNA;protein_coding	15000	10	6.76249
4634	1	23165000	23170000		'EPHB2';'MIR4253'	noncoding_small_RNA;protein_coding	4639	1	23190000	23195000	EPHB2';MIR4253'	'EPHB2';'MIR4253'	noncoding_small_RNA;protein_coding	25000	7	7.28776
4637	1	23180000	23185000		'EPHB2';'MIR4253'	noncoding_small_RNA;protein_coding	4639	1	23190000	23195000	EPHB2';MIR4253'	'EPHB2';'MIR4253'	noncoding_small_RNA;protein_coding	10000	19	8.65962
4639	1	23190000	23195000	EPHB2';MIR4253'	'EPHB2';'MIR4253'	noncoding_small_RNA;protein_coding	4642	1	23205000	23210000		'EPHB2'	protein_coding	15000	9	5.79964
4647	1	23230000	23235000		'EPHB2'	protein_coding	4650	1	23245000	23250000		'RP1-74M1.3'	noncoding_lncRNA_lincRNA	15000	11	7.26006
4650	1	23245000	23250000		'RP1-74M1.3'	noncoding_lncRNA_lincRNA	4654	1	23265000	23270000				20000	10	10.3786
4659	1	23290000	23295000	LACTBL1'	'LACTBL1'	protein_coding	4660	1	23295000	23300000		'LACTBL1'	protein_coding	5000	54	8.58898
4660	1	23295000	23300000		'LACTBL1'	protein_coding	4661	1	23300000	23305000				5000	94	15.0546
4667	1	23330000	23335000				4668	1	23335000	23340000	C1orf234'	'C1orf234';'CATG00000054157.1'	noncoding_short_ncRNA;protein_coding	5000	43	4.93294
4674	1	23365000	23370000	MIR3115'	'C1orf234';'KDM1A';'RP1-184J9.2'	noncoding_lncRNA_noncoding_antisense;protein_coding	4675	1	23370000	23375000	MIR3115'	'C1orf234';'KDM1A';'MIR3115';'RP1-184J9.2'	noncoding_lncRNA_noncoding_antisense;noncoding_miRNA;protein_coding	5000	54	5.56883
4675	1	23370000	23375000	MIR3115'	'C1orf234';'KDM1A';'MIR3115';'RP1-184J9.2'	noncoding_lncRNA_noncoding_antisense;noncoding_miRNA;protein_coding	4677	1	23380000	23385000	MIR4419A'	'C1orf234';'CATG00000050699.1';'KDM1A';'MIR4419A';'RP1-184J9.2'	noncoding_lncRNA_divergent;noncoding_lncRNA_noncoding_antisense;noncoding_miRNA;protein_coding	10000	17	6.56427
4680	1	23395000	23400000	KDM1A'	'C1orf234';'CATG00000050699.1';'KDM1A';'RP1-184J9.2'	noncoding_lncRNA_divergent;noncoding_lncRNA_noncoding_antisense;protein_coding	4681	1	23400000	23405000	KDM1A'	'C1orf234';'KDM1A';'LUZP1';'RP1-184J9.2'	noncoding_lncRNA_noncoding_antisense;protein_coding	5000	77	9.99953
4687	1	23430000	23435000	LUZP1'	'C1orf234';'CATG00000054852.1';'LUZP1'	noncoding_lncRNA_noncoding_antisense;protein_coding	4688	1	23435000	23440000	LUZP1'	'C1orf234';'CATG00000054852.1';'LUZP1'	noncoding_lncRNA_noncoding_antisense;protein_coding	5000	89	14.4943
4692	1	23455000	23460000	LUZP1'	'C1orf234';'LUZP1'	protein_coding	4693	1	23460000	23465000	LUZP1'	'C1orf234';'LUZP1'	protein_coding	5000	74	9.37915
4694	1	23465000	23470000	RP5-979D14.1'	'C1orf234';'LUZP1';'RP5-979D14.1'	noncoding_pseudogene;protein_coding	4695	1	23470000	23475000		'C1orf234';'LUZP1'	protein_coding	5000	43	5.34633
4695	1	23470000	23475000		'C1orf234';'LUZP1'	protein_coding	4697	1	23480000	23485000		'C1orf234';'LUZP1'	protein_coding	10000	26	12.723
4698	1	23485000	23490000	RNU6-135P';RNU6-514P'	'C1orf234';'LUZP1';'RNU6-514P'	noncoding_snRNA;protein_coding	4699	1	23490000	23495000	LUZP1';RNU6-135P';RNU6-514P'	'LUZP1';'RNU6-135P'	noncoding_snRNA;protein_coding	5000	60	9.8544
4699	1	23490000	23495000	LUZP1';RNU6-135P';RNU6-514P'	'LUZP1';'RNU6-135P'	noncoding_snRNA;protein_coding	4701	1	23500000	23505000	LUZP1'	'LUZP1'	protein_coding	10000	15	6.0383
4702	1	23505000	23510000		'HTR1D'	protein_coding	4704	1	23515000	23520000	HTR1D'	'HTR1D'	protein_coding	10000	20	8.8344
4704	1	23515000	23520000	HTR1D'	'HTR1D'	protein_coding	4705	1	23520000	23525000	HTR1D'	'HTR1D'	protein_coding	5000	64	8.99764
4706	1	23525000	23530000		'HTR1D'	protein_coding	4712	1	23555000	23560000				30000	12	15.2855
4712	1	23555000	23560000				4713	1	23560000	23565000				5000	87	13.649
4716	1	23575000	23580000				4718	1	23585000	23590000				10000	18	6.8195
4718	1	23585000	23590000				4720	1	23595000	23600000		'HNRNPR'	protein_coding	10000	24	10.05
4722	1	23605000	23610000	RP5-1057J7.6'	'HNRNPR';'RP5-1057J7.6'	noncoding_lncRNA_intergenic;protein_coding	4723	1	23610000	23615000	RP5-1057J7.6'	'HNRNPR';'RP5-1057J7.6'	noncoding_lncRNA_intergenic;protein_coding	5000	61	7.4101
4729	1	23640000	23645000		'HNRNPR'	protein_coding	4731	1	23650000	23655000		'CATG00000050771.1';'HNRNPR'	noncoding_lncRNA_noncoding_sense_intronic;protein_coding	10000	18	7.75873
4731	1	23650000	23655000		'CATG00000050771.1';'HNRNPR'	noncoding_lncRNA_noncoding_sense_intronic;protein_coding	4732	1	23655000	23660000	HNRNPR'	'CATG00000050771.1';'HNRNPR'	noncoding_lncRNA_noncoding_sense_intronic;protein_coding	5000	102	16.7201
4735	1	23670000	23675000	HNRNPR'	'CATG00000050778.1';'CATG00000055384.1';'HNRNPR'	noncoding_lncRNA_divergent;noncoding_short_ncRNA;protein_coding	4736	1	23675000	23680000				5000	134	30.4849
4736	1	23675000	23680000				4738	1	23685000	23690000		'ZNF436'	protein_coding	10000	33	17.1334
4738	1	23685000	23690000		'ZNF436'	protein_coding	4739	1	23690000	23695000	C1orf213';ZNF436'	'C1orf213';'ZNF436'	protein_coding	5000	42	4.6478
4739	1	23690000	23695000	C1orf213';ZNF436'	'C1orf213';'ZNF436'	protein_coding	4740	1	23695000	23700000	C1orf213';Y_RNA';ZNF436'	'C1orf213';'TCEA3';'Y_RNA';'ZNF436'	noncoding_misc_RNA;protein_coding	5000	44	6.48092
4743	1	23710000	23715000	TCEA3'	'CATG00000055806.1';'TCEA3'	noncoding_lncRNA_noncoding_antisense;protein_coding	4744	1	23715000	23720000		'CATG00000055941.1';'TCEA3'	noncoding_lncRNA_noncoding_antisense;protein_coding	5000	47	5.4213
4745	1	23720000	23725000		'TCEA3'	protein_coding	4748	1	23735000	23740000	RP4-654C18.1'	'RP4-654C18.1';'TCEA3'	noncoding_pseudogene;protein_coding	15000	10	6.73838
4748	1	23735000	23740000	RP4-654C18.1'	'RP4-654C18.1';'TCEA3'	noncoding_pseudogene;protein_coding	4750	1	23745000	23750000	TCEA3'	'TCEA3'	protein_coding	10000	22	10.1696
4750	1	23745000	23750000	TCEA3'	'TCEA3'	protein_coding	4753	1	23760000	23765000	ASAP3'	'ASAP3'	protein_coding	15000	39	32.7478
4753	1	23760000	23765000	ASAP3'	'ASAP3'	protein_coding	4756	1	23775000	23780000		'ASAP3'	protein_coding	15000	24	18.4522
4757	1	23780000	23785000		'ASAP3'	protein_coding	4759	1	23790000	23795000		'ASAP3'	protein_coding	10000	19	10.3227
4759	1	23790000	23795000		'ASAP3'	protein_coding	4761	1	23800000	23805000		'ASAP3'	protein_coding	10000	25	13.2241
4761	1	23800000	23805000		'ASAP3'	protein_coding	4762	1	23805000	23810000	ASAP3'	'ASAP3'	protein_coding	5000	52	6.66895
4762	1	23805000	23810000	ASAP3'	'ASAP3'	protein_coding	4765	1	23820000	23825000				15000	9	4.71196
4763	1	23810000	23815000	ASAP3'	'ASAP3'	protein_coding	4765	1	23820000	23825000				10000	16	5.98242
4765	1	23820000	23825000				4766	1	23825000	23830000				5000	50	5.33405
4766	1	23825000	23830000				4767	1	23830000	23835000		'E2F2'	protein_coding	5000	56	6.55212
4767	1	23830000	23835000		'E2F2'	protein_coding	4769	1	23840000	23845000	E2F2'	'E2F2'	protein_coding	10000	26	13.743
4767	1	23830000	23835000		'E2F2'	protein_coding	4770	1	23845000	23850000	E2F2'	'CATG00000056369.1';'E2F2'	noncoding_lncRNA_divergent;protein_coding	15000	9	5.04846
4772	1	23855000	23860000	E2F2'	'CATG00000056369.1';'E2F2'	noncoding_lncRNA_divergent;protein_coding	4773	1	23860000	23865000		'CATG00000056369.1'	noncoding_lncRNA_divergent	5000	67	10.6648
4774	1	23865000	23870000				4775	1	23870000	23875000		'ID3'	protein_coding	5000	112	27.1773
4782	1	23905000	23910000	MDS2'	'ID3';'MDS2'	protein_coding	4784	1	23915000	23920000		'ID3';'MDS2'	protein_coding	10000	27	13.7584
4792	1	23955000	23960000		'MDS2'	protein_coding	4795	1	23970000	23975000		'MDS2'	protein_coding	15000	9	5.1886
4793	1	23960000	23965000		'MDS2'	protein_coding	4795	1	23970000	23975000		'MDS2'	protein_coding	10000	14	5.40098
4799	1	23990000	23995000				4800	1	23995000	24000000	RP11-223J15.2'	'RP11-223J15.2'	noncoding_pseudogene	5000	73	12.3448
4801	1	24000000	24005000		'RP11-223J15.2'	noncoding_pseudogene	4803	1	24010000	24015000				10000	26	11.2176
4804	1	24015000	24020000	RPL11'	'RPL11'	protein_coding	4805	1	24020000	24025000	RPL11'	'RPL11'	protein_coding	5000	64	10.4461
4805	1	24020000	24025000	RPL11'	'RPL11'	protein_coding	4806	1	24025000	24030000		'RPL11'	protein_coding	5000	56	7.37484
4806	1	24025000	24030000		'RPL11'	protein_coding	4807	1	24030000	24035000	RP5-886K2.1'	'CATG00000057687.1';'RN7SL532P';'RP5-886K2.1';'RPL11'	noncoding_lncRNA_divergent;noncoding_lncRNA_intergenic;noncoding_pseudogene;protein_coding	5000	40	4.8025
4814	1	24065000	24070000	TCEB3'	'RN7SL532P';'TCEB3'	noncoding_lncRNA_divergent;protein_coding	4815	1	24070000	24075000	TCEB3'	'TCEB3'	protein_coding	5000	81	13.4219
4815	1	24070000	24075000	TCEB3'	'TCEB3'	protein_coding	4817	1	24080000	24085000		'CATG00000051031.1';'RP5-886K2.3';'TCEB3'	noncoding_lncRNA_divergent;noncoding_lncRNA_noncoding_antisense;protein_coding	10000	26	12.8283
4818	1	24085000	24090000		'RP5-886K2.3';'TCEB3'	noncoding_lncRNA_divergent;protein_coding	4819	1	24090000	24095000		'RP5-886K2.3';'TCEB3'	noncoding_lncRNA_divergent;protein_coding	5000	46	5.65151
4819	1	24090000	24095000		'RP5-886K2.3';'TCEB3'	noncoding_lncRNA_divergent;protein_coding	4820	1	24095000	24100000	RP5-886K2.3'	'RP5-886K2.3';'TCEB3'	noncoding_lncRNA_divergent;protein_coding	5000	51	7.18241
4820	1	24095000	24100000	RP5-886K2.3'	'RP5-886K2.3';'TCEB3'	noncoding_lncRNA_divergent;protein_coding	4821	1	24100000	24105000	PITHD1';RP5-886K2.3'	'PITHD1';'RP5-886K2.3'	noncoding_lncRNA_divergent;protein_coding	5000	187	36.7368
4827	1	24130000	24135000		'HMGCL'	protein_coding	4828	1	24135000	24140000	HMGCL'	'HMGCL'	protein_coding	5000	49	5.91991
4828	1	24135000	24140000	HMGCL'	'HMGCL'	protein_coding	4830	1	24145000	24150000		'HMGCL'	protein_coding	10000	14	5.51683
4828	1	24135000	24140000	HMGCL'	'HMGCL'	protein_coding	4834	1	24165000	24170000	HMGCL'	'HMGCL'	protein_coding	30000	7	8.3204
4835	1	24170000	24175000		'FUCA1'	protein_coding	4838	1	24185000	24190000		'FUCA1'	protein_coding	15000	10	6.08481
4836	1	24175000	24180000		'FUCA1'	protein_coding	4838	1	24185000	24190000		'FUCA1'	protein_coding	10000	20	10.7732
4845	1	24220000	24225000		'CNR2'	protein_coding	4846	1	24225000	24230000	RP11-4M23.2'	'CNR2';'RP11-4M23.2'	noncoding_pseudogene;protein_coding	5000	84	17.6036
4850	1	24245000	24250000		'CNR2'	protein_coding	4853	1	24260000	24265000		'CNR2'	protein_coding	15000	17	12.2435
4853	1	24260000	24265000		'CNR2'	protein_coding	4859	1	24290000	24295000		'PNRC2';'SRSF10'	protein_coding	30000	5	4.77795
4856	1	24275000	24280000	RP11-4M23.4'	'CNR2';'RP11-4M23.4'	noncoding_pseudogene;protein_coding	4859	1	24290000	24295000		'PNRC2';'SRSF10'	protein_coding	15000	11	7.38987
4858	1	24285000	24290000	CNR2';PNRC2'	'CNR2';'PNRC2';'SRSF10'	protein_coding	23665	1	118320000	118325000	AL390877.1'	'AL390877.1';'CATG00000014787.1'	noncoding_lncRNA_intergenic;noncoding_pseudogene	94035000	5	10.8715
4859	1	24290000	24295000		'PNRC2';'SRSF10'	protein_coding	4860	1	24295000	24300000		'PNRC2';'SRSF10'	protein_coding	5000	53	5.99131
4867	1	24330000	24335000	RP11-4M23.7'	'RP11-4M23.7'	noncoding_pseudogene	4868	1	24335000	24340000	RP11-4M23.7'	'RP11-4M23.7'	noncoding_pseudogene	5000	78	12.5471
4868	1	24335000	24340000	RP11-4M23.7'	'RP11-4M23.7'	noncoding_pseudogene	4869	1	24340000	24345000				5000	61	8.45743
4872	1	24355000	24360000		'CATG00000059940.1'	uncertain_coding	4873	1	24360000	24365000		'CATG00000059940.1'	uncertain_coding	5000	53	6.02385
4880	1	24395000	24400000		'CATG00000059940.1';'MYOM3';'RP11-293P20.2';'RP11-293P20.4'	noncoding_antisense;noncoding_lncRNA_noncoding_sense_intronic;protein_coding;uncertain_coding	4882	1	24405000	24410000	MYOM3'	'CATG00000059940.1';'MYOM3';'RP11-293P20.2';'RP11-293P20.4'	noncoding_antisense;noncoding_lncRNA_noncoding_sense_intronic;protein_coding;uncertain_coding	10000	18	8.60993
4885	1	24420000	24425000		'MYOM3'	protein_coding	4891	1	24450000	24455000		'IL22RA1'	protein_coding	30000	6	6.90348
4890	1	24445000	24450000		'IL22RA1'	protein_coding	4891	1	24450000	24455000		'IL22RA1'	protein_coding	5000	37	4.61657
4892	1	24455000	24460000		'IL22RA1'	protein_coding	4893	1	24460000	24465000		'IL22RA1'	protein_coding	5000	67	8.5064
4893	1	24460000	24465000		'IL22RA1'	protein_coding	4894	1	24465000	24470000	IL22RA1'	'IL22RA1'	protein_coding	5000	65	7.77005
4894	1	24465000	24470000	IL22RA1'	'IL22RA1'	protein_coding	4898	1	24485000	24490000		'CATG00000060386.1';'IFNLR1'	protein_coding	20000	8	6.37584
4898	1	24485000	24490000		'CATG00000060386.1';'IFNLR1'	protein_coding	4901	1	24500000	24505000		'IFNLR1'	protein_coding	15000	22	16.826
4898	1	24485000	24490000		'CATG00000060386.1';'IFNLR1'	protein_coding	4903	1	24510000	24515000	IFNLR1'	'IFNLR1'	protein_coding	25000	7	6.56215
4901	1	24500000	24505000		'IFNLR1'	protein_coding	4903	1	24510000	24515000	IFNLR1'	'IFNLR1'	protein_coding	10000	27	12.1279
4903	1	24510000	24515000	IFNLR1'	'IFNLR1'	protein_coding	4905	1	24520000	24525000				10000	17	7.25178
4911	1	24550000	24555000	AL590683.1'	'AL590683.1'	noncoding_miRNA	4913	1	24560000	24565000		'CATG00000061041.1'	noncoding_lncRNA_intergenic	10000	27	11.227
4916	1	24575000	24580000				4917	1	24580000	24585000		'CATG00000051278.1'	noncoding_lncRNA_intergenic	5000	122	21.6179
4917	1	24580000	24585000		'CATG00000051278.1'	noncoding_lncRNA_intergenic	4918	1	24585000	24590000				5000	97	16.6903
4918	1	24585000	24590000				4919	1	24590000	24595000				5000	43	4.86494
4918	1	24585000	24590000				4920	1	24595000	24600000				10000	17	6.36915
4925	1	24620000	24625000				4927	1	24630000	24635000		'RP11-10N16.3'	noncoding_lncRNA_divergent	10000	26	13.3123
4927	1	24630000	24635000		'RP11-10N16.3'	noncoding_lncRNA_divergent	4928	1	24635000	24640000		'RP11-10N16.3'	noncoding_lncRNA_divergent	5000	50	4.81446
4929	1	24640000	24645000	GRHL3'	'GRHL3';'RP11-10N16.3'	noncoding_lncRNA_divergent;protein_coding	4930	1	24645000	24650000	GRHL3';RP11-10N16.3'	'GRHL3';'RP11-10N16.3'	noncoding_lncRNA_divergent;protein_coding	5000	128	36.7368
4933	1	24660000	24665000	GRHL3'	'GRHL3'	protein_coding	4934	1	24665000	24670000	GRHL3'	'GRHL3'	protein_coding	5000	70	11.6009
4934	1	24665000	24670000	GRHL3'	'GRHL3'	protein_coding	4936	1	24675000	24680000		'GRHL3'	protein_coding	10000	30	12.7668
4936	1	24675000	24680000		'GRHL3'	protein_coding	4939	1	24690000	24695000		'GRHL3';'STPG1'	protein_coding	15000	13	7.48996
4937	1	24680000	24685000		'GRHL3';'STPG1'	protein_coding	4939	1	24690000	24695000		'GRHL3';'STPG1'	protein_coding	10000	15	6.05106
4942	1	24705000	24710000	STPG1'	'STPG1'	protein_coding	4944	1	24715000	24720000	STPG1'	'STPG1'	protein_coding	10000	22	10.7544
4945	1	24720000	24725000		'STPG1'	protein_coding	4946	1	24725000	24730000	STPG1'	'STPG1'	protein_coding	5000	139	21.1829
4946	1	24725000	24730000	STPG1'	'STPG1'	protein_coding	4948	1	24735000	24740000	STPG1'	'STPG1'	protein_coding	10000	23	9.70337
4954	1	24765000	24770000		'NIPAL3'	protein_coding	4957	1	24780000	24785000	NIPAL3'	'NIPAL3'	protein_coding	15000	10	6.98107
4965	1	24820000	24825000		'CATG00000051326.1'	noncoding_lncRNA_divergent	4966	1	24825000	24830000	RCAN3'	'CATG00000051326.1';'RCAN3'	noncoding_lncRNA_divergent;protein_coding	5000	45	4.6166
4968	1	24835000	24840000	RCAN3'	'RCAN3'	protein_coding	4969	1	24840000	24845000	RCAN3'	'RCAN3'	protein_coding	5000	60	6.93979
4969	1	24840000	24845000	RCAN3'	'RCAN3'	protein_coding	4971	1	24850000	24855000	RN7SL857P'	'RCAN3'	protein_coding	10000	16	5.93092
4971	1	24850000	24855000	RN7SL857P'	'RCAN3'	protein_coding	4972	1	24855000	24860000	RCAN3';RN7SL857P'	'RCAN3';'RN7SL857P'	noncoding_misc_RNA;protein_coding	5000	131	28.7934
4972	1	24855000	24860000	RCAN3';RN7SL857P'	'RCAN3';'RN7SL857P'	noncoding_misc_RNA;protein_coding	4974	1	24865000	24870000		'RCAN3';'RP4-594I10.3'	noncoding_lncRNA_divergent;protein_coding	10000	49	25.9723
4974	1	24865000	24870000		'RCAN3';'RP4-594I10.3'	noncoding_lncRNA_divergent;protein_coding	4975	1	24870000	24875000		'RP4-594I10.3'	noncoding_lncRNA_divergent	5000	72	9.77383
4980	1	24895000	24900000		'NCMAP'	protein_coding	4982	1	24905000	24910000		'NCMAP'	protein_coding	10000	20	8.45104
4980	1	24895000	24900000		'NCMAP'	protein_coding	4984	1	24915000	24920000	NCMAP'	'NCMAP'	protein_coding	20000	7	4.69886
4986	1	24925000	24930000		'NCMAP'	protein_coding	4989	1	24940000	24945000		'NCMAP'	protein_coding	15000	13	10.4882
4986	1	24925000	24930000		'NCMAP'	protein_coding	4990	1	24945000	24950000		'NCMAP'	protein_coding	20000	7	5.38717
4989	1	24940000	24945000		'NCMAP'	protein_coding	4990	1	24945000	24950000		'NCMAP'	protein_coding	5000	79	14.8798
4991	1	24950000	24955000	Y_RNA'	'NCMAP';'Y_RNA'	noncoding_misc_RNA;protein_coding	4992	1	24955000	24960000	SRRM1'	'NCMAP'	protein_coding	5000	47	4.70127
4996	1	24975000	24980000	SRRM1'	'CATG00000051371.1';'SRRM1'	protein_coding;uncertain_coding	4998	1	24985000	24990000		'SRRM1'	protein_coding	10000	19	7.4953
4998	1	24985000	24990000		'SRRM1'	protein_coding	5000	1	24995000	25000000	SRRM1'	'SRRM1'	protein_coding	10000	13	4.68105
5000	1	24995000	25000000	SRRM1'	'SRRM1'	protein_coding	5004	1	25015000	25020000				20000	29	33.0992
5004	1	25015000	25020000				5006	1	25025000	25030000				10000	52	30.6143
5006	1	25025000	25030000				5008	1	25035000	25040000				10000	16	6.87321
5008	1	25035000	25040000				5011	1	25050000	25055000		'CATG00000062929.1';'CATG00000063141.1'	protein_coding	15000	12	8.31935
5009	1	25040000	25045000				5011	1	25050000	25055000		'CATG00000062929.1';'CATG00000063141.1'	protein_coding	10000	18	7.80024
5012	1	25055000	25060000		'CATG00000063141.1'	protein_coding	5013	1	25060000	25065000				5000	72	13.4835
5014	1	25065000	25070000				5015	1	25070000	25075000	CLIC4'	'CLIC4'	protein_coding	5000	112	30.0287
5018	1	25085000	25090000		'CLIC4'	protein_coding	5019	1	25090000	25095000		'CATG00000063363.1';'CLIC4'	noncoding_lncRNA_noncoding_sense_intronic;protein_coding	5000	66	11.5846
5020	1	25095000	25100000		'CATG00000063363.1';'CLIC4'	noncoding_lncRNA_noncoding_sense_intronic;protein_coding	5021	1	25100000	25105000	RNU6-1208P'	'CATG00000063363.1';'CLIC4';'RNU6-1208P'	noncoding_lncRNA_noncoding_sense_intronic;noncoding_snRNA;protein_coding	5000	48	6.1161
5027	1	25130000	25135000		'CLIC4'	protein_coding	5028	1	25135000	25140000		'CLIC4'	protein_coding	5000	66	9.23907
5028	1	25135000	25140000		'CLIC4'	protein_coding	5029	1	25140000	25145000		'CLIC4'	protein_coding	5000	97	14.7048
5029	1	25140000	25145000		'CLIC4'	protein_coding	5031	1	25150000	25155000		'CLIC4'	protein_coding	10000	21	7.85624
5032	1	25155000	25160000		'CATG00000063365.1';'CLIC4'	noncoding_lncRNA_noncoding_sense_intronic;protein_coding	5033	1	25160000	25165000		'CLIC4'	protein_coding	5000	57	7.43009
5033	1	25160000	25165000		'CLIC4'	protein_coding	5034	1	25165000	25170000		'CLIC4'	protein_coding	5000	115	20.219
5044	1	25215000	25220000				5045	1	25220000	25225000		'RUNX3'	protein_coding	5000	58	8.03377
5050	1	25245000	25250000		'RUNX3'	protein_coding	5052	1	25255000	25260000	RUNX3'	'RP11-84D1.1';'RUNX3'	noncoding_lncRNA_noncoding_antisense;protein_coding	10000	21	9.30976
5052	1	25255000	25260000	RUNX3'	'RP11-84D1.1';'RUNX3'	noncoding_lncRNA_noncoding_antisense;protein_coding	5053	1	25260000	25265000		'RP11-84D1.1';'RUNX3'	noncoding_lncRNA_noncoding_antisense;protein_coding	5000	42	5.6165
5061	1	25300000	25305000				5062	1	25305000	25310000				5000	49	6.62384
5062	1	25305000	25310000				5068	1	25335000	25340000				30000	6	7.74985
5076	1	25375000	25380000		'CATG00000064178.1';'RP4-799D16.1'	noncoding_lncRNA_intergenic	5077	1	25380000	25385000		'RP4-799D16.1'	noncoding_lncRNA_intergenic	5000	51	6.27297
5077	1	25380000	25385000		'RP4-799D16.1'	noncoding_lncRNA_intergenic	5082	1	25405000	25410000				25000	9	8.79738
5078	1	25385000	25390000		'RP4-799D16.1'	noncoding_lncRNA_intergenic	5082	1	25405000	25410000				20000	15	15.7288
5084	1	25415000	25420000				5085	1	25420000	25425000		'CATG00000051597.1'	noncoding_lncRNA_intergenic	5000	93	13.32
5086	1	25425000	25430000		'CATG00000051597.1'	noncoding_lncRNA_intergenic	5087	1	25430000	25435000				5000	139	26.3692
5087	1	25430000	25435000				5089	1	25440000	25445000	RP4-799D16.1'			10000	37	19.1678
5087	1	25430000	25435000				5091	1	25450000	25455000	RP4-781L3.1'	'RP4-781L3.1'	noncoding_pseudogene	20000	9	6.31663
5089	1	25440000	25445000	RP4-799D16.1'			5091	1	25450000	25455000	RP4-781L3.1'	'RP4-781L3.1'	noncoding_pseudogene	10000	31	14.7304
5093	1	25460000	25465000		'CATG00000051635.1'	uncertain_coding	5094	1	25465000	25470000		'CATG00000051635.1'	uncertain_coding	5000	50	4.62646
5102	1	25505000	25510000				5105	1	25520000	25525000				15000	9	6.53749
5102	1	25505000	25510000				5106	1	25525000	25530000				20000	10	9.4728
5107	1	25530000	25535000	RP4-706G24.1'	'RP4-706G24.1'	noncoding_lncRNA_intergenic	5109	1	25540000	25545000		'SYF2'	protein_coding	10000	30	15.1307
5107	1	25530000	25535000	RP4-706G24.1'	'RP4-706G24.1'	noncoding_lncRNA_intergenic	5110	1	25545000	25550000		'SYF2'	protein_coding	15000	9	5.49643
5116	1	25575000	25580000	RP3-465N24.6'	'C1orf63'	protein_coding	5117	1	25580000	25585000		'C1orf63'	protein_coding	5000	55	9.33611
5118	1	25585000	25590000		'C1orf63'	protein_coding	5132	1	25655000	25660000		'C1orf63';'RHD';'RP11-335G20.7'	noncoding_pseudogene;protein_coding	70000	5	12.7578
5120	1	25595000	25600000	C1orf63';RHD'	'C1orf63';'RHD'	protein_coding	5150	1	25745000	25750000	RHCE'	'RHCE'	protein_coding	150000	5	15.6217
5121	1	25600000	25605000	RHD'	'C1orf63';'RHD'	protein_coding	5149	1	25740000	25745000		'RHCE'	protein_coding	140000	7	12.9416
5123	1	25610000	25615000		'C1orf63';'RHD'	protein_coding	5148	1	25735000	25740000	RHCE'	'RHCE'	protein_coding	125000	5	7.69837
5124	1	25615000	25620000	SDHDP6'	'C1orf63';'RHD'	protein_coding	5146	1	25725000	25730000	RHCE';RP3-469D22.1'	'RHCE';'RP3-469D22.1'	noncoding_pseudogene;protein_coding	110000	5	9.17317
5125	1	25620000	25625000	SDHDP6'	'C1orf63';'RHD';'SDHDP6'	noncoding_pseudogene;protein_coding	5145	1	25720000	25725000	RP3-469D22.1'	'RHCE'	protein_coding	100000	7	22.8369
5128	1	25635000	25640000		'C1orf63';'RHD'	protein_coding	5142	1	25705000	25710000		'RHCE'	protein_coding	70000	9	16.1959
5130	1	25645000	25650000		'C1orf63';'RHD'	protein_coding	5140	1	25695000	25700000		'RHCE'	protein_coding	50000	9	15.4535
5137	1	25680000	25685000		'TMEM50A'	protein_coding	5138	1	25685000	25690000		'RHCE';'TMEM50A'	protein_coding	5000	81	13.1169
5151	1	25750000	25755000		'RHCE'	protein_coding	5152	1	25755000	25760000	RHCE';TMEM57'	'RHCE';'TMEM57'	protein_coding	5000	58	12.4499
5153	1	25760000	25765000		'TMEM57'	protein_coding	5156	1	25775000	25780000	TMEM57'	'TMEM57'	protein_coding	15000	7	4.6009
5156	1	25775000	25780000	TMEM57'	'TMEM57'	protein_coding	5157	1	25780000	25785000		'TMEM57'	protein_coding	5000	163	36.7368
5159	1	25790000	25795000		'TMEM57'	protein_coding	5161	1	25800000	25805000		'TMEM57'	protein_coding	10000	27	13.8281
5162	1	25805000	25810000		'TMEM57'	protein_coding	5165	1	25820000	25825000		'TMEM57'	protein_coding	15000	12	8.32005
5168	1	25835000	25840000		'TMEM57'	protein_coding	5170	1	25845000	25850000				10000	13	5.72787
5170	1	25845000	25850000				5174	1	25865000	25870000	LDLRAP1'			20000	8	7.71211
5180	1	25895000	25900000		'LDLRAP1'	protein_coding	5181	1	25900000	25905000		'LDLRAP1'	protein_coding	5000	52	7.87752
5181	1	25900000	25905000		'LDLRAP1'	protein_coding	5182	1	25905000	25910000	RP11-70P17.1'	'LDLRAP1';'RP11-70P17.1'	noncoding_lncRNA_intergenic;protein_coding	5000	70	12.3102
5185	1	25920000	25925000		'RP11-70P17.1'	noncoding_lncRNA_intergenic	5188	1	25935000	25940000		'CATG00000066702.1'	noncoding_lncRNA_intergenic	15000	16	12.7769
5188	1	25935000	25940000		'CATG00000066702.1'	noncoding_lncRNA_intergenic	5189	1	25940000	25945000	MAN1C1'	'MAN1C1'	protein_coding	5000	86	15.3424
5194	1	25965000	25970000		'MAN1C1'	protein_coding	5197	1	25980000	25985000	RP1-187B23.1'	'MAN1C1';'RP1-187B23.1'	noncoding_antisense;protein_coding	15000	11	7.74728
5196	1	25975000	25980000		'MAN1C1';'RP1-187B23.1'	noncoding_antisense;protein_coding	5197	1	25980000	25985000	RP1-187B23.1'	'MAN1C1';'RP1-187B23.1'	noncoding_antisense;protein_coding	5000	89	21.2332
5202	1	26005000	26010000		'MAN1C1'	protein_coding	5203	1	26010000	26015000	MAN1C1'	'MAN1C1'	protein_coding	5000	85	16.1662
5210	1	26045000	26050000		'MAN1C1'	protein_coding	5211	1	26050000	26055000		'MAN1C1'	protein_coding	5000	54	7.96421
5213	1	26060000	26065000		'MAN1C1'	protein_coding	5215	1	26070000	26075000		'MAN1C1'	protein_coding	10000	12	4.62802
5217	1	26080000	26085000		'CATG00000051827.1';'MAN1C1'	noncoding_lncRNA_noncoding_antisense;protein_coding	5218	1	26085000	26090000		'MAN1C1'	protein_coding	5000	68	10.4729
5220	1	26095000	26100000	MAN1C1'	'CATG00000066868.1';'MAN1C1'	noncoding_lncRNA_noncoding_sense_intronic;protein_coding	5225	1	26120000	26125000		'CATG00000051857.1'	noncoding_lncRNA_intergenic	25000	6	6.46466
5230	1	26145000	26150000	AL020996.1';MTFR1L';RP1-317E23.3'	'AL020996.1';'AUNIP';'MTFR1L';'RP1-317E23.3';'RP1-317E23.6'	noncoding_lncRNA_divergent;protein_coding	5231	1	26150000	26155000	MTFR1L'	'AUNIP';'MTFR1L';'RP1-317E23.6'	protein_coding	5000	62	9.23608
5231	1	26150000	26155000	MTFR1L'	'AUNIP';'MTFR1L';'RP1-317E23.6'	protein_coding	5232	1	26155000	26160000	RP1-317E23.7'	'AUNIP';'MTFR1L';'RP1-317E23.7'	noncoding_antisense;protein_coding	5000	84	13.1244
5232	1	26155000	26160000	RP1-317E23.7'	'AUNIP';'MTFR1L';'RP1-317E23.7'	noncoding_antisense;protein_coding	5233	1	26160000	26165000	AUNIP'	'AUNIP';'MTFR1L'	protein_coding	5000	55	5.71216
5233	1	26160000	26165000	AUNIP'	'AUNIP';'MTFR1L'	protein_coding	5234	1	26165000	26170000		'AUNIP';'CATG00000051876.1'	noncoding_lncRNA_noncoding_sense_intronic;protein_coding	5000	60	6.66207
5236	1	26175000	26180000		'AUNIP'	protein_coding	5237	1	26180000	26185000	AUNIP'	'AUNIP'	protein_coding	5000	45	5.83704
5247	1	26230000	26235000	MIR3917';STMN1'	'CATG00000068165.1';'MIR3917';'STMN1'	noncoding_lncRNA_divergent;noncoding_small_RNA;protein_coding	5248	1	26235000	26240000	AL033528.1'	'AL033528.1'	noncoding_miRNA	5000	43	4.68914
5260	1	26295000	26300000		'PAFAH2'	protein_coding	5261	1	26300000	26305000		'PAFAH2'	protein_coding	5000	50	4.83541
5261	1	26300000	26305000		'PAFAH2'	protein_coding	5262	1	26305000	26310000	PAFAH2'	'PAFAH2'	protein_coding	5000	47	4.74349
5261	1	26300000	26305000		'PAFAH2'	protein_coding	5263	1	26310000	26315000	PAFAH2'	'PAFAH2'	protein_coding	10000	24	7.74267
5263	1	26310000	26315000	PAFAH2'	'PAFAH2'	protein_coding	5265	1	26320000	26325000	PAFAH2'	'PAFAH2'	protein_coding	10000	36	17.1861
5272	1	26355000	26360000	EXTL1'	'EXTL1';'PAFAH2';'SLC30A2'	protein_coding	5273	1	26360000	26365000		'EXTL1';'PAFAH2';'SLC30A2'	protein_coding	5000	91	21.6058
5275	1	26370000	26375000	SLC30A2'	'CATG00000069201.1';'SLC30A2'	noncoding_lncRNA_divergent;protein_coding	5278	1	26385000	26390000		'CATG00000069492.1';'TRIM63'	noncoding_lncRNA_noncoding_antisense;protein_coding	15000	9	5.10042
5279	1	26390000	26395000	TRIM63'	'TRIM63'	protein_coding	5281	1	26400000	26405000		'TRIM63'	protein_coding	10000	28	12.7439
5281	1	26400000	26405000		'TRIM63'	protein_coding	5282	1	26405000	26410000		'TRIM63'	protein_coding	5000	90	18.5889
5282	1	26405000	26410000		'TRIM63'	protein_coding	5283	1	26410000	26415000		'TRIM63'	protein_coding	5000	107	28.6132
5284	1	26415000	26420000		'TRIM63'	protein_coding	5286	1	26425000	26430000		'TRIM63'	protein_coding	10000	21	10.4428
5287	1	26430000	26435000		'TRIM63'	protein_coding	5288	1	26435000	26440000	PDIK1L'	'PDIK1L';'TRIM63'	protein_coding	5000	71	13.4691
5290	1	26445000	26450000		'PDIK1L'	protein_coding	5292	1	26455000	26460000		'PDIK1L'	protein_coding	10000	18	8.74354
5295	1	26470000	26475000				5296	1	26475000	26480000				5000	75	13.3893
5299	1	26490000	26495000		'CATG00000051950.1'	protein_coding	5301	1	26500000	26505000	CNKSR1'	'CNKSR1';'ZNF593'	protein_coding	10000	20	8.60144
5303	1	26510000	26515000	CNKSR1'	'CNKSR1'	protein_coding	5305	1	26520000	26525000		'CATSPER4'	protein_coding	10000	14	4.98261
5306	1	26525000	26530000		'CATSPER4'	protein_coding	5307	1	26530000	26535000				5000	67	10.2916
5307	1	26530000	26535000				5310	1	26545000	26550000		'CATG00000052054.1'	noncoding_lncRNA_divergent	15000	10	7.34727
5307	1	26530000	26535000				5311	1	26550000	26555000	RP11-231P20.2'	'CATG00000052054.1';'RP11-231P20.2'	noncoding_lncRNA_divergent;noncoding_pseudogene	20000	10	7.97705
5315	1	26570000	26575000		'CEP85'	protein_coding	5317	1	26580000	26585000	CEP85'	'CATG00000052064.1';'CEP85'	noncoding_lncRNA_divergent;protein_coding	10000	29	12.4558
5317	1	26580000	26585000	CEP85'	'CATG00000052064.1';'CEP85'	noncoding_lncRNA_divergent;protein_coding	5318	1	26585000	26590000	CEP85';RP11-231P20.5'	'CEP85';'RP11-231P20.5'	noncoding_pseudogene;protein_coding	5000	68	8.52567
5319	1	26590000	26595000	CEP85';RP11-231P20.5'	'CEP85'	protein_coding	5321	1	26600000	26605000	SH3BGRL3'	'CEP85';'UBXN11'	protein_coding	10000	16	6.03176
5326	1	26625000	26630000	UBXN11'	'UBXN11'	protein_coding	5327	1	26630000	26635000	UBXN11'	'CD52';'UBXN11'	protein_coding	5000	94	17.3702
5339	1	26690000	26695000		'ZNF683'	protein_coding	5340	1	26695000	26700000	ZNF683'	'ZNF683'	protein_coding	5000	64	8.42766
5341	1	26700000	26705000	ZNF683'	'ZNF683'	protein_coding	5342	1	26705000	26710000				5000	189	36.7368
5343	1	26710000	26715000				5344	1	26715000	26720000				5000	58	10.5585
5346	1	26725000	26730000				5347	1	26730000	26735000				5000	47	6.23097
5348	1	26735000	26740000	LIN28A'	'LIN28A'	protein_coding	5349	1	26740000	26745000		'LIN28A'	protein_coding	5000	104	21.4845
5354	1	26765000	26770000	DHDDS'	'DHDDS'	protein_coding	5356	1	26775000	26780000		'DHDDS';'RP3-476K8.3'	noncoding_lncRNA_divergent;protein_coding	10000	16	6.17688
5358	1	26785000	26790000		'DHDDS';'RP3-476K8.3'	noncoding_lncRNA_divergent;protein_coding	5359	1	26790000	26795000	RP3-476K8.3'	'DHDDS';'RP3-476K8.3'	noncoding_lncRNA_divergent;protein_coding	5000	70	13.2146
5359	1	26790000	26795000	RP3-476K8.3'	'DHDDS';'RP3-476K8.3'	noncoding_lncRNA_divergent;protein_coding	5361	1	26800000	26805000	HMGN2'	'HMGN2'	protein_coding	10000	13	4.92303
5375	1	26870000	26875000	RPS6KA1'	'CATG00000052172.1';'RPS6KA1'	noncoding_lncRNA_divergent;protein_coding	5377	1	26880000	26885000	MIR1976';RPS6KA1'	'MIR1976';'RPS6KA1'	noncoding_small_RNA;protein_coding	10000	14	4.72678
5376	1	26875000	26880000	RPS6KA1'	'RPS6KA1'	protein_coding	5377	1	26880000	26885000	MIR1976';RPS6KA1'	'MIR1976';'RPS6KA1'	noncoding_small_RNA;protein_coding	5000	67	11.8025
5381	1	26900000	26905000		'RPS6KA1'	protein_coding	5382	1	26905000	26910000		'CATG00000052180.1'	noncoding_lncRNA_intergenic	5000	72	9.15969
5384	1	26915000	26920000	RN7SL679P';Y_RNA'	'RN7SL679P'	noncoding_misc_RNA	5385	1	26920000	26925000	RN7SL679P';Y_RNA'	'RN7SL679P';'Y_RNA'	noncoding_misc_RNA	5000	38	4.61349
5384	1	26915000	26920000	RN7SL679P';Y_RNA'	'RN7SL679P'	noncoding_misc_RNA	5386	1	26925000	26930000				10000	13	5.13192
5385	1	26920000	26925000	RN7SL679P';Y_RNA'	'RN7SL679P';'Y_RNA'	noncoding_misc_RNA	5386	1	26925000	26930000				5000	92	22.0052
5391	1	26950000	26955000		'CATG00000073335.1'	uncertain_coding	5396	1	26975000	26980000				25000	14	17.1066
5397	1	26980000	26985000				5399	1	26990000	26995000				10000	25	13.4335
5397	1	26980000	26985000				5400	1	26995000	27000000				15000	43	34.5396
5401	1	27000000	27005000				5404	1	27015000	27020000	RP5-968P14.2'	'ARID1A';'RP5-968P14.2'	noncoding_lncRNA_divergent;protein_coding	15000	13	8.01628
5404	1	27015000	27020000	RP5-968P14.2'	'ARID1A';'RP5-968P14.2'	noncoding_lncRNA_divergent;protein_coding	5406	1	27025000	27030000		'ARID1A'	protein_coding	10000	16	5.70947
5406	1	27025000	27030000		'ARID1A'	protein_coding	5407	1	27030000	27035000		'ARID1A'	protein_coding	5000	44	4.91122
5410	1	27045000	27050000		'ARID1A'	protein_coding	5411	1	27050000	27055000	ARID1A'	'ARID1A'	protein_coding	5000	44	5.05419
5411	1	27050000	27055000	ARID1A'	'ARID1A'	protein_coding	5413	1	27060000	27065000		'ARID1A'	protein_coding	10000	29	14.1423
5413	1	27060000	27065000		'ARID1A'	protein_coding	5414	1	27065000	27070000		'ARID1A'	protein_coding	5000	88	11.5376
5415	1	27070000	27075000		'ARID1A'	protein_coding	5416	1	27075000	27080000		'ARID1A'	protein_coding	5000	174	36.7368
5416	1	27075000	27080000		'ARID1A'	protein_coding	5418	1	27085000	27090000	RN7SL501P'	'ARID1A'	protein_coding	10000	20	6.75147
5419	1	27090000	27095000	ARID1A';RN7SL501P'	'ARID1A';'RN7SL501P'	noncoding_misc_RNA;protein_coding	5420	1	27095000	27100000	ARID1A'	'ARID1A'	protein_coding	5000	89	12.7833
5420	1	27095000	27100000	ARID1A'	'ARID1A'	protein_coding	5421	1	27100000	27105000	ARID1A'	'ARID1A'	protein_coding	5000	190	34.4342
5421	1	27100000	27105000	ARID1A'	'ARID1A'	protein_coding	5422	1	27105000	27110000		'ARID1A'	protein_coding	5000	573	36.7368
5423	1	27110000	27115000	PIGV'	'ARID1A';'CATG00000052248.1';'PIGV'	noncoding_lncRNA_divergent;protein_coding	5424	1	27115000	27120000	PIGV'	'ARID1A';'PIGV'	protein_coding	5000	83	13.1575
5424	1	27115000	27120000	PIGV'	'ARID1A';'PIGV'	protein_coding	5426	1	27125000	27130000		'ARID1A';'PIGV'	protein_coding	10000	25	11.5189
5426	1	27125000	27130000		'ARID1A';'PIGV'	protein_coding	5430	1	27145000	27150000		'PIGV'	protein_coding	20000	10	7.86874
5431	1	27150000	27155000	ZDHHC18'	'ZDHHC18'	protein_coding	5433	1	27160000	27165000		'ZDHHC18'	protein_coding	10000	15	5.6386
5433	1	27160000	27165000		'ZDHHC18'	protein_coding	5434	1	27165000	27170000		'ZDHHC18'	protein_coding	5000	52	5.42495
5434	1	27165000	27170000		'ZDHHC18'	protein_coding	5437	1	27180000	27185000		'ZDHHC18'	protein_coding	15000	10	4.88841
5435	1	27170000	27175000		'ZDHHC18'	protein_coding	5437	1	27180000	27185000		'ZDHHC18'	protein_coding	10000	26	11.0892
5437	1	27180000	27185000		'ZDHHC18'	protein_coding	5438	1	27185000	27190000	SFN'	'CATG00000052292.1';'SFN';'ZDHHC18'	noncoding_lncRNA_noncoding_antisense;protein_coding	5000	51	5.59919
5440	1	27195000	27200000		'ZDHHC18'	protein_coding	5442	1	27205000	27210000		'GPN2';'RP1-50O24.6'	noncoding_lncRNA_noncoding_antisense;protein_coding	10000	17	7.42416
5442	1	27205000	27210000		'GPN2';'RP1-50O24.6'	noncoding_lncRNA_noncoding_antisense;protein_coding	5445	1	27220000	27225000	GPATCH3'	'GPATCH3'	protein_coding	15000	9	5.8383
5445	1	27220000	27225000	GPATCH3'	'GPATCH3'	protein_coding	5447	1	27230000	27235000		'NUDC'	protein_coding	10000	17	6.16061
5448	1	27235000	27240000	NR0B2'	'NR0B2';'NUDC'	protein_coding	5453	1	27260000	27265000		'NUDC'	protein_coding	25000	6	5.00798
5449	1	27240000	27245000	NR0B2'	'NR0B2';'NUDC'	protein_coding	5453	1	27260000	27265000		'NUDC'	protein_coding	20000	12	11.1533
5456	1	27275000	27280000		'C1orf172';'NUDC'	protein_coding	5457	1	27280000	27285000		'C1orf172'	protein_coding	5000	67	8.79017
5466	1	27325000	27330000		'FAM46B';'TRNP1'	protein_coding	5469	1	27340000	27345000		'CATG00000075113.1';'TRNP1'	noncoding_lncRNA_divergent;protein_coding	15000	12	7.25876
5469	1	27340000	27345000		'CATG00000075113.1';'TRNP1'	noncoding_lncRNA_divergent;protein_coding	5472	1	27355000	27360000		'CATG00000075280.1'	noncoding_lncRNA_intergenic	15000	19	13.6367
5469	1	27340000	27345000		'CATG00000075113.1';'TRNP1'	noncoding_lncRNA_divergent;protein_coding	5473	1	27360000	27365000		'CATG00000075280.1'	noncoding_lncRNA_intergenic	20000	9	5.42884
5470	1	27345000	27350000		'TRNP1'	protein_coding	5473	1	27360000	27365000		'CATG00000075280.1'	noncoding_lncRNA_intergenic	15000	11	6.62405
5473	1	27360000	27365000		'CATG00000075280.1'	noncoding_lncRNA_intergenic	5475	1	27370000	27375000		'CATG00000075280.1'	noncoding_lncRNA_intergenic	10000	41	21.6419
5473	1	27360000	27365000		'CATG00000075280.1'	noncoding_lncRNA_intergenic	5477	1	27380000	27385000		'CATG00000075280.1'	noncoding_lncRNA_intergenic	20000	10	6.98224
5476	1	27375000	27380000		'CATG00000075280.1'	noncoding_lncRNA_intergenic	5477	1	27380000	27385000		'CATG00000075280.1'	noncoding_lncRNA_intergenic	5000	66	8.31644
5477	1	27380000	27385000		'CATG00000075280.1'	noncoding_lncRNA_intergenic	5479	1	27390000	27395000		'CATG00000075280.1'	noncoding_lncRNA_intergenic	10000	16	4.72981
5482	1	27405000	27410000				5484	1	27415000	27420000				10000	15	4.91277
5484	1	27415000	27420000				5487	1	27430000	27435000	SLC9A1'	'SLC9A1'	protein_coding	15000	34	28.451
5489	1	27440000	27445000		'SLC9A1'	protein_coding	5494	1	27465000	27470000		'SLC9A1'	protein_coding	25000	6	5.40719
5491	1	27450000	27455000		'SLC9A1'	protein_coding	5492	1	27455000	27460000		'SLC9A1'	protein_coding	5000	47	5.64893
5492	1	27455000	27460000		'SLC9A1'	protein_coding	5494	1	27465000	27470000		'SLC9A1'	protein_coding	10000	38	19.8858
5494	1	27465000	27470000		'SLC9A1'	protein_coding	5495	1	27470000	27475000		'SLC9A1'	protein_coding	5000	201	36.7368
5495	1	27470000	27475000		'SLC9A1'	protein_coding	5496	1	27475000	27480000	SLC9A1'	'SLC9A1'	protein_coding	5000	127	23.3034
5496	1	27475000	27480000	SLC9A1'	'SLC9A1'	protein_coding	5497	1	27480000	27485000	SLC9A1'	'CATG00000075767.1';'SLC9A1'	noncoding_short_ncRNA;protein_coding	5000	129	29.1898
5499	1	27490000	27495000	SLC9A1'	'SLC9A1'	protein_coding	5501	1	27500000	27505000	RP11-40H20.5'	'RP11-40H20.5'	noncoding_pseudogene	10000	12	4.76326
5503	1	27510000	27515000		'CHCHD3P3'	noncoding_pseudogene	5505	1	27520000	27525000		'CHCHD3P3'	noncoding_pseudogene	10000	31	14.943
5506	1	27525000	27530000	CHCHD3P3'	'CHCHD3P3'	noncoding_pseudogene	5507	1	27530000	27535000	NPM1P39'	'NPM1P39'	noncoding_pseudogene	5000	80	9.90812
5507	1	27530000	27535000	NPM1P39'	'NPM1P39'	noncoding_pseudogene	5511	1	27550000	27555000				20000	15	13.484
5513	1	27560000	27565000	RP11-40H20.4';WDTC1'	'RP11-40H20.4';'WDTC1'	noncoding_lncRNA_divergent;protein_coding	5515	1	27570000	27575000		'WDTC1'	protein_coding	10000	32	14.434
5515	1	27570000	27575000		'WDTC1'	protein_coding	5518	1	27585000	27590000	WDTC1'	'WDTC1'	protein_coding	15000	30	21.6483
5518	1	27585000	27590000	WDTC1'	'WDTC1'	protein_coding	5523	1	27610000	27615000	WDTC1'	'WDTC1'	protein_coding	25000	9	8.57279
5519	1	27590000	27595000		'WDTC1'	protein_coding	5523	1	27610000	27615000	WDTC1'	'WDTC1'	protein_coding	20000	6	4.80558
5525	1	27620000	27625000		'WDTC1'	protein_coding	5526	1	27625000	27630000		'WDTC1'	protein_coding	5000	51	5.33765
5526	1	27625000	27630000		'WDTC1'	protein_coding	5530	1	27645000	27650000	TMEM222'	'TMEM222'	protein_coding	20000	11	10.2721
5530	1	27645000	27650000	TMEM222'	'TMEM222'	protein_coding	5531	1	27650000	27655000	RNU6-48P';RP11-4K3__A.5'	'RNU6-48P';'RP11-4K3__A.5';'TMEM222'	noncoding_pseudogene;noncoding_snRNA;protein_coding	5000	121	25.2896
5531	1	27650000	27655000	RNU6-48P';RP11-4K3__A.5'	'RNU6-48P';'RP11-4K3__A.5';'TMEM222'	noncoding_pseudogene;noncoding_snRNA;protein_coding	5538	1	27685000	27690000	MAP3K6'	'MAP3K6';'SYTL1'	protein_coding	35000	5	4.94647
5532	1	27655000	27660000	TMEM222'	'TMEM222'	protein_coding	5533	1	27660000	27665000	TMEM222'	'CATG00000052475.1';'TMEM222'	noncoding_lncRNA_noncoding_antisense;protein_coding	5000	97	18.78
5535	1	27670000	27675000	SYTL1'	'SYTL1'	protein_coding	5538	1	27685000	27690000	MAP3K6'	'MAP3K6';'SYTL1'	protein_coding	15000	16	11.4705
5538	1	27685000	27690000	MAP3K6'	'MAP3K6';'SYTL1'	protein_coding	5541	1	27700000	27705000	FCN3'	'FCN3';'SYTL1'	protein_coding	15000	14	8.08841
5541	1	27700000	27705000	FCN3'	'FCN3';'SYTL1'	protein_coding	5543	1	27710000	27715000	CD164L2';RP1-144C9.2'	'SYTL1'	protein_coding	10000	18	6.12251
5543	1	27710000	27715000	CD164L2';RP1-144C9.2'	'SYTL1'	protein_coding	5546	1	27725000	27730000		'SYTL1';'WASF2'	protein_coding	15000	39	31.9493
5548	1	27735000	27740000		'SYTL1';'WASF2'	protein_coding	5549	1	27740000	27745000		'SYTL1';'WASF2'	protein_coding	5000	88	13.8158
5548	1	27735000	27740000		'SYTL1';'WASF2'	protein_coding	5550	1	27745000	27750000		'SYTL1';'WASF2'	protein_coding	10000	17	4.96119
5549	1	27740000	27745000		'SYTL1';'WASF2'	protein_coding	5550	1	27745000	27750000		'SYTL1';'WASF2'	protein_coding	5000	53	4.70008
5551	1	27750000	27755000		'SYTL1';'WASF2'	protein_coding	5552	1	27755000	27760000		'SYTL1';'WASF2'	protein_coding	5000	188	36.7368
5555	1	27770000	27775000		'SYTL1';'WASF2'	protein_coding	5557	1	27780000	27785000	RP4-752I6.1'	'RP4-752I6.1';'SYTL1';'WASF2'	noncoding_lncRNA_lincRNA;protein_coding	10000	30	15.5311
5559	1	27790000	27795000		'CATG00000052643.1';'SYTL1';'WASF2'	noncoding_lncRNA_noncoding_sense_intronic;protein_coding	5562	1	27805000	27810000		'SYTL1';'WASF2'	protein_coding	15000	11	7.38609
5568	1	27835000	27840000		'SYTL1';'WASF2'	protein_coding	5569	1	27840000	27845000		'SYTL1';'WASF2'	protein_coding	5000	144	25.6597
5569	1	27840000	27845000		'SYTL1';'WASF2'	protein_coding	5571	1	27850000	27855000	RP1-159A19.4'	'AHDC1';'RP1-159A19.4';'SYTL1';'WASF2'	noncoding_lncRNA_intergenic;protein_coding	10000	18	5.72649
5570	1	27845000	27850000		'AHDC1';'RP1-159A19.4';'SYTL1';'WASF2'	noncoding_lncRNA_intergenic;protein_coding	5571	1	27850000	27855000	RP1-159A19.4'	'AHDC1';'RP1-159A19.4';'SYTL1';'WASF2'	noncoding_lncRNA_intergenic;protein_coding	5000	51	5.23173
5571	1	27850000	27855000	RP1-159A19.4'	'AHDC1';'RP1-159A19.4';'SYTL1';'WASF2'	noncoding_lncRNA_intergenic;protein_coding	5573	1	27860000	27865000		'AHDC1';'CATG00000052649.1';'RP1-159A19.4';'SYTL1'	noncoding_lncRNA_intergenic;noncoding_lncRNA_noncoding_sense_intronic;protein_coding	10000	15	5.09231
5577	1	27880000	27885000	AHDC1'	'AHDC1';'CATG00000077372.1';'SYTL1'	noncoding_lncRNA_noncoding_antisense;protein_coding	5578	1	27885000	27890000		'AHDC1';'CATG00000077372.1';'SYTL1'	noncoding_lncRNA_noncoding_antisense;protein_coding	5000	136	31.0878
5580	1	27895000	27900000		'AHDC1';'CATG00000077374.1';'SYTL1'	noncoding_lncRNA_noncoding_antisense;protein_coding	5581	1	27900000	27905000		'AHDC1'	protein_coding	5000	52	6.78947
5583	1	27910000	27915000		'AHDC1';'CATG00000052650.1'	protein_coding	5586	1	27925000	27930000	AHDC1'	'AHDC1'	protein_coding	15000	14	10.2913
5583	1	27910000	27915000		'AHDC1';'CATG00000052650.1'	protein_coding	5588	1	27935000	27940000		'CATG00000077713.1';'FGR'	noncoding_lncRNA_divergent;protein_coding	25000	8	7.50289
5586	1	27925000	27930000	AHDC1'	'AHDC1'	protein_coding	5588	1	27935000	27940000		'CATG00000077713.1';'FGR'	noncoding_lncRNA_divergent;protein_coding	10000	19	8.00521
5588	1	27935000	27940000		'CATG00000077713.1';'FGR'	noncoding_lncRNA_divergent;protein_coding	5590	1	27945000	27950000	FGR'	'FGR'	protein_coding	10000	25	11.3833
5588	1	27935000	27940000		'CATG00000077713.1';'FGR'	noncoding_lncRNA_divergent;protein_coding	5591	1	27950000	27955000	FGR'	'CATG00000077873.1';'FGR'	noncoding_lncRNA_divergent;protein_coding	15000	16	10.8597
5590	1	27945000	27950000	FGR'	'FGR'	protein_coding	5591	1	27950000	27955000	FGR'	'CATG00000077873.1';'FGR'	noncoding_lncRNA_divergent;protein_coding	5000	71	11.2791
5591	1	27950000	27955000	FGR'	'CATG00000077873.1';'FGR'	noncoding_lncRNA_divergent;protein_coding	5594	1	27965000	27970000		'RP11-288L9.1'	noncoding_lncRNA_intergenic	15000	16	12.4443
5596	1	27975000	27980000	RP1-159A19.3'	'CATG00000052784.1';'RP1-159A19.3';'RP11-288L9.1'	noncoding_lncRNA_intergenic;noncoding_pseudogene;uncertain_coding	5599	1	27990000	27995000	RP11-288L9.1';RP11-288L9.4'	'IFI6';'RP11-288L9.4'	noncoding_lncRNA_intergenic;protein_coding	15000	14	8.15336
5602	1	28005000	28010000				5604	1	28015000	28020000	RNU6-424P'			10000	35	17.5889
5604	1	28015000	28020000	RNU6-424P'			5606	1	28025000	28030000				10000	35	16.4597
5606	1	28025000	28030000				5607	1	28030000	28035000				5000	67	6.63649
5608	1	28035000	28040000				5611	1	28050000	28055000	FAM76A'	'CATG00000052862.1';'FAM76A'	noncoding_lncRNA_divergent;protein_coding	15000	19	14.5863
5608	1	28035000	28040000				5613	1	28060000	28065000	RP3-426I6.2'	'FAM76A'	protein_coding	25000	7	5.36
5613	1	28060000	28065000	RP3-426I6.2'	'FAM76A'	protein_coding	5614	1	28065000	28070000	RP3-426I6.2';RPEP3'	'FAM76A';'RP3-426I6.2';'RPEP3'	noncoding_pseudogene;protein_coding	5000	72	6.43748
5614	1	28065000	28070000	RP3-426I6.2';RPEP3'	'FAM76A';'RP3-426I6.2';'RPEP3'	noncoding_pseudogene;protein_coding	5615	1	28070000	28075000	FAM76A'	'FAM76A'	protein_coding	5000	118	18.2143
5614	1	28065000	28070000	RP3-426I6.2';RPEP3'	'FAM76A';'RP3-426I6.2';'RPEP3'	noncoding_pseudogene;protein_coding	5617	1	28080000	28085000		'FAM76A'	protein_coding	15000	11	5.50607
5617	1	28080000	28085000		'FAM76A'	protein_coding	5618	1	28085000	28090000		'FAM76A'	protein_coding	5000	293	36.7368
5618	1	28085000	28090000		'FAM76A'	protein_coding	5622	1	28105000	28110000		'CATG00000079744.1';'FAM76A';'STX12'	noncoding_lncRNA_intergenic;protein_coding	20000	9	5.27742
5619	1	28090000	28095000		'FAM76A'	protein_coding	5622	1	28105000	28110000		'CATG00000079744.1';'FAM76A';'STX12'	noncoding_lncRNA_intergenic;protein_coding	15000	31	23.9432
5623	1	28110000	28115000		'CATG00000079744.1';'FAM76A';'STX12'	noncoding_lncRNA_intergenic;protein_coding	5625	1	28120000	28125000		'CATG00000079744.1';'FAM76A';'STX12'	noncoding_lncRNA_intergenic;protein_coding	10000	16	4.64966
5625	1	28120000	28125000		'CATG00000079744.1';'FAM76A';'STX12'	noncoding_lncRNA_intergenic;protein_coding	5626	1	28125000	28130000		'CATG00000079744.1';'FAM76A';'STX12'	noncoding_lncRNA_intergenic;protein_coding	5000	62	5.82661
5625	1	28120000	28125000		'CATG00000079744.1';'FAM76A';'STX12'	noncoding_lncRNA_intergenic;protein_coding	5628	1	28135000	28140000	STX12'	'CATG00000079744.1';'STX12'	noncoding_lncRNA_intergenic;protein_coding	15000	10	4.88955
5626	1	28125000	28130000		'CATG00000079744.1';'FAM76A';'STX12'	noncoding_lncRNA_intergenic;protein_coding	5628	1	28135000	28140000	STX12'	'CATG00000079744.1';'STX12'	noncoding_lncRNA_intergenic;protein_coding	10000	35	17.1753
5628	1	28135000	28140000	STX12'	'CATG00000079744.1';'STX12'	noncoding_lncRNA_intergenic;protein_coding	5630	1	28145000	28150000	RP3-426I6.6'	'CATG00000079744.1';'RP3-426I6.6';'STX12'	noncoding_lncRNA_intergenic;noncoding_sense_overlap_RNA;protein_coding	10000	25	11.7676
5631	1	28150000	28155000	RNU6-1245P'	'CATG00000079744.1';'RNU6-1245P';'STX12'	noncoding_lncRNA_intergenic;noncoding_snRNA;protein_coding	5632	1	28155000	28160000	PPP1R8';SCARNA1'	'CATG00000079744.1';'PPP1R8'	noncoding_lncRNA_intergenic;protein_coding	5000	81	11.1668
5631	1	28150000	28155000	RNU6-1245P'	'CATG00000079744.1';'RNU6-1245P';'STX12'	noncoding_lncRNA_intergenic;noncoding_snRNA;protein_coding	5633	1	28160000	28165000	SCARNA1'	'CATG00000079744.1';'PPP1R8';'SCARNA1'	noncoding_lncRNA_intergenic;noncoding_small_RNA;protein_coding	10000	22	7.77088
5632	1	28155000	28160000	PPP1R8';SCARNA1'	'CATG00000079744.1';'PPP1R8'	noncoding_lncRNA_intergenic;protein_coding	5633	1	28160000	28165000	SCARNA1'	'CATG00000079744.1';'PPP1R8';'SCARNA1'	noncoding_lncRNA_intergenic;noncoding_small_RNA;protein_coding	5000	135	30.5282
5634	1	28165000	28170000		'CATG00000079744.1';'PPP1R8'	noncoding_lncRNA_intergenic;protein_coding	5636	1	28175000	28180000	AL109927.1'	'AL109927.1';'CATG00000079744.1';'PPP1R8'	noncoding_lncRNA_intergenic;protein_coding	10000	23	8.77203
5636	1	28175000	28180000	AL109927.1'	'AL109927.1';'CATG00000079744.1';'PPP1R8'	noncoding_lncRNA_intergenic;protein_coding	5638	1	28185000	28190000		'CATG00000079744.1'	noncoding_lncRNA_intergenic	10000	28	10.8245
5645	1	28220000	28225000	RPA2'	'CATG00000079744.1';'RPA2';'THEMIS2'	noncoding_lncRNA_intergenic;protein_coding	5646	1	28225000	28230000		'CATG00000079744.1';'RPA2'	noncoding_lncRNA_intergenic;protein_coding	5000	104	15.8151
5646	1	28225000	28230000		'CATG00000079744.1';'RPA2'	noncoding_lncRNA_intergenic;protein_coding	5648	1	28235000	28240000	RPA2'	'CATG00000079744.1';'RPA2'	noncoding_lncRNA_intergenic;protein_coding	10000	19	6.55043
5646	1	28225000	28230000		'CATG00000079744.1';'RPA2'	noncoding_lncRNA_intergenic;protein_coding	5650	1	28245000	28250000		'CATG00000079744.1'	noncoding_lncRNA_intergenic	20000	10	6.71335
5648	1	28235000	28240000	RPA2'	'CATG00000079744.1';'RPA2'	noncoding_lncRNA_intergenic;protein_coding	5650	1	28245000	28250000		'CATG00000079744.1'	noncoding_lncRNA_intergenic	10000	43	21.4217
5650	1	28245000	28250000		'CATG00000079744.1'	noncoding_lncRNA_intergenic	5651	1	28250000	28255000		'CATG00000079744.1'	noncoding_lncRNA_intergenic	5000	72	5.82121
5652	1	28255000	28260000		'CATG00000052927.1';'CATG00000079744.1'	noncoding_lncRNA_intergenic	5653	1	28260000	28265000	SMPDL3B'	'CATG00000079744.1';'SMPDL3B'	noncoding_lncRNA_intergenic;protein_coding	5000	50	6.48037
5655	1	28270000	28275000		'CATG00000079744.1';'SMPDL3B'	noncoding_lncRNA_intergenic;protein_coding	5656	1	28275000	28280000		'SMPDL3B'	protein_coding	5000	61	5.61689
5658	1	28285000	28290000	RP11-460I13.2';XKR8'	'EYA3';'RP11-460I13.2';'SMPDL3B';'XKR8'	noncoding_lncRNA_divergent;protein_coding	5659	1	28290000	28295000	XKR8'	'EYA3';'XKR8'	protein_coding	5000	107	17.072
5660	1	28295000	28300000		'EYA3';'XKR8'	protein_coding	5661	1	28300000	28305000		'EYA3';'XKR8'	protein_coding	5000	66	9.67598
5662	1	28305000	28310000		'EYA3';'XKR8'	protein_coding	5665	1	28320000	28325000		'EYA3'	protein_coding	15000	13	7.07638
5663	1	28310000	28315000		'EYA3';'XKR8'	protein_coding	5665	1	28320000	28325000		'EYA3'	protein_coding	10000	56	29.7689
5665	1	28320000	28325000		'EYA3'	protein_coding	5668	1	28335000	28340000	EYA3'	'EYA3'	protein_coding	15000	20	13.9947
5665	1	28320000	28325000		'EYA3'	protein_coding	5670	1	28345000	28350000		'EYA3'	protein_coding	25000	6	4.85183
5668	1	28335000	28340000	EYA3'	'EYA3'	protein_coding	5670	1	28345000	28350000		'EYA3'	protein_coding	10000	23	10.6796
5670	1	28345000	28350000		'EYA3'	protein_coding	5671	1	28350000	28355000		'EYA3'	protein_coding	5000	169	36.7368
5671	1	28350000	28355000		'EYA3'	protein_coding	5673	1	28360000	28365000	EYA3'	'EYA3'	protein_coding	10000	25	9.57002
5673	1	28360000	28365000	EYA3'	'EYA3'	protein_coding	5674	1	28365000	28370000		'EYA3'	protein_coding	5000	189	28.2455
5674	1	28365000	28370000		'EYA3'	protein_coding	5675	1	28370000	28375000		'EYA3'	protein_coding	5000	68	5.18107
5676	1	28375000	28380000		'EYA3'	protein_coding	5677	1	28380000	28385000	EYA3'	'EYA3'	protein_coding	5000	65	9.55722
5677	1	28380000	28385000	EYA3'	'EYA3'	protein_coding	5679	1	28390000	28395000		'EYA3'	protein_coding	10000	16	4.896
5680	1	28395000	28400000		'EYA3'	protein_coding	5681	1	28400000	28405000		'EYA3'	protein_coding	5000	125	22.3111
5682	1	28405000	28410000		'EYA3'	protein_coding	5683	1	28410000	28415000	EYA3'	'EYA3'	protein_coding	5000	56	6.2089
5684	1	28415000	28420000	EYA3'	'EYA3'	protein_coding	5685	1	28420000	28425000	SPCS2P4'	'SPCS2P4'	noncoding_pseudogene	5000	58	6.25709
5685	1	28420000	28425000	SPCS2P4'	'SPCS2P4'	noncoding_pseudogene	5687	1	28430000	28435000		'CATG00000052975.1'	noncoding_lncRNA_intergenic	10000	40	17.9347
5687	1	28430000	28435000		'CATG00000052975.1'	noncoding_lncRNA_intergenic	5688	1	28435000	28440000	RP5-1053E7.2'	'CATG00000052975.1';'RP5-1053E7.2'	noncoding_lncRNA_intergenic;noncoding_pseudogene	5000	116	15.1384
5688	1	28435000	28440000	RP5-1053E7.2'	'CATG00000052975.1';'RP5-1053E7.2'	noncoding_lncRNA_intergenic;noncoding_pseudogene	5689	1	28440000	28445000		'RP5-1053E7.3'	noncoding_pseudogene	5000	55	5.04529
5688	1	28435000	28440000	RP5-1053E7.2'	'CATG00000052975.1';'RP5-1053E7.2'	noncoding_lncRNA_intergenic;noncoding_pseudogene	5690	1	28445000	28450000	RP5-1053E7.3'	'RP5-1053E7.3'	noncoding_pseudogene	10000	20	5.65426
5689	1	28440000	28445000		'RP5-1053E7.3'	noncoding_pseudogene	5690	1	28445000	28450000	RP5-1053E7.3'	'RP5-1053E7.3'	noncoding_pseudogene	5000	66	6.95359
5690	1	28445000	28450000	RP5-1053E7.3'	'RP5-1053E7.3'	noncoding_pseudogene	5691	1	28450000	28455000		'CATG00000053029.1';'CATG00000080650.1'	noncoding_lncRNA_intergenic	5000	59	6.18135
5690	1	28445000	28450000	RP5-1053E7.3'	'RP5-1053E7.3'	noncoding_pseudogene	5693	1	28460000	28465000				15000	23	14.0196
5691	1	28450000	28455000		'CATG00000053029.1';'CATG00000080650.1'	noncoding_lncRNA_intergenic	5693	1	28460000	28465000				10000	42	20.5932
5693	1	28460000	28465000				5695	1	28470000	28475000	RNU6-176P';RNU7-29P'	'PTAFR';'RNU7-29P'	noncoding_snRNA;protein_coding	10000	24	7.03704
5694	1	28465000	28470000	RNU6-176P';RNU7-29P'	'RNU6-176P'	noncoding_snRNA	5695	1	28470000	28475000	RNU6-176P';RNU7-29P'	'PTAFR';'RNU7-29P'	noncoding_snRNA;protein_coding	5000	81	10.583
5695	1	28470000	28475000	RNU6-176P';RNU7-29P'	'PTAFR';'RNU7-29P'	noncoding_snRNA;protein_coding	5696	1	28475000	28480000		'PTAFR'	protein_coding	5000	105	12.8777
5696	1	28475000	28480000		'PTAFR'	protein_coding	5697	1	28480000	28485000		'PTAFR'	protein_coding	5000	93	14.6457
5698	1	28485000	28490000		'PTAFR'	protein_coding	5699	1	28490000	28495000		'PTAFR'	protein_coding	5000	75	8.86373
5699	1	28490000	28495000		'PTAFR'	protein_coding	5700	1	28495000	28500000		'PTAFR'	protein_coding	5000	126	20.5888
5701	1	28500000	28505000	PTAFR'	'PTAFR'	protein_coding	5703	1	28510000	28515000		'PTAFR'	protein_coding	10000	27	9.35354
5703	1	28510000	28515000		'PTAFR'	protein_coding	5706	1	28525000	28530000	AL353354.1';AL353354.2'	'AL353354.1';'AL353354.2';'DNAJC8';'PTAFR'	protein_coding	15000	16	8.60623
5705	1	28520000	28525000	PTAFR'	'PTAFR'	protein_coding	5706	1	28525000	28530000	AL353354.1';AL353354.2'	'AL353354.1';'AL353354.2';'DNAJC8';'PTAFR'	protein_coding	5000	73	11.5496
5706	1	28525000	28530000	AL353354.1';AL353354.2'	'AL353354.1';'AL353354.2';'DNAJC8';'PTAFR'	protein_coding	5707	1	28530000	28535000	DNAJC8'	'DNAJC8';'PTAFR'	protein_coding	5000	103	18.5325
5709	1	28540000	28545000		'DNAJC8';'PTAFR'	protein_coding	5712	1	28555000	28560000	DNAJC8'	'ATPIF1';'DNAJC8';'PTAFR'	protein_coding	15000	11	6.65436
5713	1	28560000	28565000	ATPIF1';DNAJC8'	'ATPIF1';'PTAFR';'RP5-1092A3.4'	noncoding_lncRNA_noncoding_antisense;protein_coding	5714	1	28565000	28570000	RP5-1092A3.4'	'ATPIF1';'RP5-1092A3.4'	noncoding_lncRNA_noncoding_antisense;protein_coding	5000	51	6.03381
5715	1	28570000	28575000	RP5-1092A3.5'	'ATPIF1';'RP5-1092A3.4';'RP5-1092A3.5'	noncoding_lncRNA_noncoding_antisense;noncoding_short_ncRNA;protein_coding	5716	1	28575000	28580000				5000	147	33.4046
5718	1	28585000	28590000	SESN2'	'CATG00000053075.1';'SESN2'	noncoding_lncRNA_divergent;protein_coding	5719	1	28590000	28595000		'SESN2'	protein_coding	5000	112	22.3216
5721	1	28600000	28605000		'SESN2'	protein_coding	5724	1	28615000	28620000				15000	8	4.68276
5726	1	28625000	28630000				5727	1	28630000	28635000		'CATG00000053093.1'	noncoding_short_ncRNA	5000	89	13.5428
5728	1	28635000	28640000				5730	1	28645000	28650000				10000	25	12.2321
5730	1	28645000	28650000				5731	1	28650000	28655000	MED18'	'CATG00000053100.1'	noncoding_lncRNA_divergent	5000	62	8.28536
5732	1	28655000	28660000	MED18'	'CATG00000053100.1';'MED18'	noncoding_lncRNA_divergent;protein_coding	5734	1	28665000	28670000		'MED18'	protein_coding	10000	35	17.6962
5732	1	28655000	28660000	MED18'	'CATG00000053100.1';'MED18'	noncoding_lncRNA_divergent;protein_coding	5736	1	28675000	28680000				20000	7	4.63793
5734	1	28665000	28670000		'MED18'	protein_coding	5736	1	28675000	28680000				10000	24	9.45384
5739	1	28690000	28695000				5740	1	28695000	28700000	PHACTR4'	'PHACTR4'	protein_coding	5000	49	7.84275
5743	1	28710000	28715000		'PHACTR4'	protein_coding	5744	1	28715000	28720000		'PHACTR4'	protein_coding	5000	89	11.9286
5744	1	28715000	28720000		'PHACTR4'	protein_coding	5746	1	28725000	28730000		'PHACTR4'	protein_coding	10000	25	9.92376
5747	1	28730000	28735000		'PHACTR4'	protein_coding	5750	1	28745000	28750000	Y_RNA'	'PHACTR4';'Y_RNA'	noncoding_misc_RNA;protein_coding	15000	15	10.8854
5753	1	28760000	28765000	PHACTR4'	'PHACTR4'	protein_coding	5754	1	28765000	28770000	PHACTR4'	'PHACTR4'	protein_coding	5000	66	10.1823
5755	1	28770000	28775000		'PHACTR4'	protein_coding	5756	1	28775000	28780000	RP1-308E4.1'	'PHACTR4'	protein_coding	5000	90	11.9783
5756	1	28775000	28780000	RP1-308E4.1'	'PHACTR4'	protein_coding	5758	1	28785000	28790000		'PHACTR4'	protein_coding	10000	27	9.07094
5757	1	28780000	28785000	RP1-308E4.1'	'PHACTR4';'RP1-308E4.1'	noncoding_pseudogene;protein_coding	5758	1	28785000	28790000		'PHACTR4'	protein_coding	5000	57	6.07121
5758	1	28785000	28790000		'PHACTR4'	protein_coding	5759	1	28790000	28795000		'PHACTR4'	protein_coding	5000	97	13.6254
5759	1	28790000	28795000		'PHACTR4'	protein_coding	5761	1	28800000	28805000		'PHACTR4'	protein_coding	10000	40	18.9692
5761	1	28800000	28805000		'PHACTR4'	protein_coding	5762	1	28805000	28810000	RNU6ATAC27P'	'PHACTR4';'RNU6ATAC27P'	noncoding_snRNA;protein_coding	5000	237	36.7368
5764	1	28815000	28820000		'PHACTR4'	protein_coding	5765	1	28820000	28825000		'PHACTR4'	protein_coding	5000	148	32.5321
5766	1	28825000	28830000		'PHACTR4'	protein_coding	5767	1	28830000	28835000	RCC1';SNHG3';SNORA73B'	'CATG00000053144.1';'PHACTR4';'RCC1';'SNHG3'	noncoding_lncRNA_divergent;noncoding_lncRNA_noncoding_sense_intronic;protein_coding	5000	63	10.5849
5767	1	28830000	28835000	RCC1';SNHG3';SNORA73B'	'CATG00000053144.1';'PHACTR4';'RCC1';'SNHG3'	noncoding_lncRNA_divergent;noncoding_lncRNA_noncoding_sense_intronic;protein_coding	5768	1	28835000	28840000	RCC1';SNORA73B'	'RCC1';'SNHG3';'SNORA73B'	noncoding_lncRNA_noncoding_sense_intronic;noncoding_small_RNA;protein_coding	5000	41	4.77515
5773	1	28860000	28865000	RCC1'	'RCC1'	protein_coding	5778	1	28885000	28890000	TRNAU1AP'	'TRNAU1AP'	protein_coding	25000	18	22.0368
5773	1	28860000	28865000	RCC1'	'RCC1'	protein_coding	5779	1	28890000	28895000		'TRNAU1AP'	protein_coding	30000	6	6.05541
5778	1	28885000	28890000	TRNAU1AP'	'TRNAU1AP'	protein_coding	5779	1	28890000	28895000		'TRNAU1AP'	protein_coding	5000	73	9.61681
5782	1	28905000	28910000	SNHG12';SNORD99'	'SNHG12';'SNORD99';'TRNAU1AP'	noncoding_lncRNA_intergenic;noncoding_small_RNA;protein_coding	5786	1	28925000	28930000		'TAF12'	protein_coding	20000	8	6.85859
5783	1	28910000	28915000		'TAF12'	protein_coding	5786	1	28925000	28930000		'TAF12'	protein_coding	15000	14	10.3712
5786	1	28925000	28930000		'TAF12'	protein_coding	5788	1	28935000	28940000		'TAF12'	protein_coding	10000	23	10.0707
5788	1	28935000	28940000		'TAF12'	protein_coding	5791	1	28950000	28955000		'TAF12'	protein_coding	15000	11	6.0204
5795	1	28970000	28975000	RNU11';RP11-442N24__B.1';TAF12'	'RP11-442N24__B.1';'TAF12'	noncoding_lncRNA_divergent;protein_coding	5797	1	28980000	28985000				10000	15	4.8882
5799	1	28990000	28995000	GMEB1'	'CATG00000053254.1';'GMEB1'	noncoding_lncRNA_divergent;protein_coding	5802	1	29005000	29010000	GMEB1'	'GMEB1'	protein_coding	15000	11	7.64966
5803	1	29010000	29015000	GMEB1'	'GMEB1'	protein_coding	5804	1	29015000	29020000	SCARNA24'	'GMEB1';'SCARNA24'	noncoding_snoRNA;protein_coding	5000	68	11.4749
5806	1	29025000	29030000		'GMEB1'	protein_coding	5807	1	29030000	29035000		'CATG00000053280.1';'GMEB1'	noncoding_short_ncRNA;protein_coding	5000	84	10.0126
5807	1	29030000	29035000		'CATG00000053280.1';'GMEB1'	noncoding_short_ncRNA;protein_coding	5809	1	29040000	29045000		'GMEB1'	protein_coding	10000	20	6.88065
5812	1	29055000	29060000		'GMEB1'	protein_coding	5814	1	29065000	29070000	YTHDF2'	'GMEB1';'YTHDF2'	protein_coding	10000	25	10.7737
5819	1	29090000	29095000		'GMEB1';'YTHDF2'	protein_coding	5821	1	29100000	29105000		'GMEB1';'YTHDF2'	protein_coding	10000	22	10.176
5819	1	29090000	29095000		'GMEB1';'YTHDF2'	protein_coding	5822	1	29105000	29110000		'GMEB1';'YTHDF2'	protein_coding	15000	12	6.34617
5822	1	29105000	29110000		'GMEB1';'YTHDF2'	protein_coding	5823	1	29110000	29115000		'GMEB1'	protein_coding	5000	88	10.9589
5822	1	29105000	29110000		'GMEB1';'YTHDF2'	protein_coding	5824	1	29115000	29120000		'GMEB1'	protein_coding	10000	18	4.64712
5823	1	29110000	29115000		'GMEB1'	protein_coding	5824	1	29115000	29120000		'GMEB1'	protein_coding	5000	98	13.5734
5824	1	29115000	29120000		'GMEB1'	protein_coding	5825	1	29120000	29125000		'GMEB1'	protein_coding	5000	52	4.73805
5825	1	29120000	29125000		'GMEB1'	protein_coding	5828	1	29135000	29140000	OPRD1'	'GMEB1';'OPRD1'	protein_coding	15000	9	4.68223
5827	1	29130000	29135000		'GMEB1'	protein_coding	5828	1	29135000	29140000	OPRD1'	'GMEB1';'OPRD1'	protein_coding	5000	116	22.0699
5831	1	29150000	29155000		'GMEB1';'OPRD1'	protein_coding	5834	1	29165000	29170000		'GMEB1';'OPRD1'	protein_coding	15000	28	23.8202
5831	1	29150000	29155000		'GMEB1';'OPRD1'	protein_coding	5836	1	29175000	29180000		'GMEB1';'OPRD1'	protein_coding	25000	6	5.58928
5834	1	29165000	29170000		'GMEB1';'OPRD1'	protein_coding	5836	1	29175000	29180000		'GMEB1';'OPRD1'	protein_coding	10000	32	17.2458
5839	1	29190000	29195000	RP1-212P9.2'	'GMEB1';'OPRD1';'RP1-212P9.2'	noncoding_lncRNA_intergenic;protein_coding	5840	1	29195000	29200000	RP1-212P9.2'	'GMEB1';'OPRD1';'RP1-212P9.2';'RP1-212P9.3'	noncoding_lncRNA_divergent;noncoding_lncRNA_intergenic;protein_coding	5000	168	27.0308
5840	1	29195000	29200000	RP1-212P9.2'	'GMEB1';'OPRD1';'RP1-212P9.2';'RP1-212P9.3'	noncoding_lncRNA_divergent;noncoding_lncRNA_intergenic;protein_coding	5845	1	29220000	29225000	EPB41'	'EPB41';'RP1-212P9.3'	noncoding_lncRNA_divergent;protein_coding	25000	21	23.357
5845	1	29220000	29225000	EPB41'	'EPB41';'RP1-212P9.3'	noncoding_lncRNA_divergent;protein_coding	5846	1	29225000	29230000		'EPB41';'RP1-212P9.3'	noncoding_lncRNA_divergent;protein_coding	5000	60	6.06271
5846	1	29225000	29230000		'EPB41';'RP1-212P9.3'	noncoding_lncRNA_divergent;protein_coding	5848	1	29235000	29240000		'EPB41';'RP1-212P9.3'	noncoding_lncRNA_divergent;protein_coding	10000	22	7.64324
5848	1	29235000	29240000		'EPB41';'RP1-212P9.3'	noncoding_lncRNA_divergent;protein_coding	5851	1	29250000	29255000		'EPB41'	protein_coding	15000	17	11.0434
5851	1	29250000	29255000		'EPB41'	protein_coding	5852	1	29255000	29260000		'CATG00000083407.1';'EPB41'	noncoding_lncRNA_noncoding_sense_intronic;protein_coding	5000	95	13.3983
5852	1	29255000	29260000		'CATG00000083407.1';'EPB41'	noncoding_lncRNA_noncoding_sense_intronic;protein_coding	5853	1	29260000	29265000		'CATG00000083407.1';'EPB41'	noncoding_lncRNA_noncoding_sense_intronic;protein_coding	5000	198	36.7368
5854	1	29265000	29270000		'CATG00000083407.1';'EPB41'	noncoding_lncRNA_noncoding_sense_intronic;protein_coding	5855	1	29270000	29275000		'EPB41'	protein_coding	5000	50	5.73534
5856	1	29275000	29280000		'EPB41'	protein_coding	5857	1	29280000	29285000		'EPB41'	protein_coding	5000	66	7.77245
5857	1	29280000	29285000		'EPB41'	protein_coding	5861	1	29300000	29305000		'EPB41'	protein_coding	20000	7	6.28438
5857	1	29280000	29285000		'EPB41'	protein_coding	5862	1	29305000	29310000	RP4-604A21.1'	'EPB41';'RP4-604A21.1'	noncoding_pseudogene;protein_coding	25000	20	22.5673
5862	1	29305000	29310000	RP4-604A21.1'	'EPB41';'RP4-604A21.1'	noncoding_pseudogene;protein_coding	5866	1	29325000	29330000		'EPB41'	protein_coding	20000	21	20.7787
5862	1	29305000	29310000	RP4-604A21.1'	'EPB41';'RP4-604A21.1'	noncoding_pseudogene;protein_coding	5867	1	29330000	29335000		'EPB41'	protein_coding	25000	10	9.43299
5866	1	29325000	29330000		'EPB41'	protein_coding	5867	1	29330000	29335000		'EPB41'	protein_coding	5000	112	18.1894
5867	1	29330000	29335000		'EPB41'	protein_coding	5870	1	29345000	29350000		'EPB41'	protein_coding	15000	38	29.9523
5871	1	29350000	29355000		'EPB41'	protein_coding	5873	1	29360000	29365000		'EPB41'	protein_coding	10000	21	8.84822
5875	1	29370000	29375000		'EPB41'	protein_coding	5877	1	29380000	29385000	EPB41'	'EPB41'	protein_coding	10000	31	15.1446
5878	1	29385000	29390000	EPB41'	'EPB41'	protein_coding	5879	1	29390000	29395000	EPB41'	'EPB41'	protein_coding	5000	419	36.7368
5878	1	29385000	29390000	EPB41'	'EPB41'	protein_coding	5880	1	29395000	29400000		'EPB41'	protein_coding	10000	23	5.44953
5879	1	29390000	29395000	EPB41'	'EPB41'	protein_coding	5880	1	29395000	29400000		'EPB41'	protein_coding	5000	88	9.58327
5880	1	29395000	29400000		'EPB41'	protein_coding	5881	1	29400000	29405000		'EPB41'	protein_coding	5000	462	36.7368
5880	1	29395000	29400000		'EPB41'	protein_coding	5884	1	29415000	29420000		'EPB41'	protein_coding	20000	9	4.85938
5881	1	29400000	29405000		'EPB41'	protein_coding	5884	1	29415000	29420000		'EPB41'	protein_coding	15000	18	9.57605
5882	1	29405000	29410000		'EPB41'	protein_coding	5884	1	29415000	29420000		'EPB41'	protein_coding	10000	36	17.0588
5888	1	29435000	29440000		'EPB41';'TMEM200B'	protein_coding	5892	1	29455000	29460000		'CATG00000083504.1';'TMEM200B'	protein_coding;uncertain_coding	20000	8	6.49729
5889	1	29440000	29445000		'EPB41';'TMEM200B'	protein_coding	5892	1	29455000	29460000		'CATG00000083504.1';'TMEM200B'	protein_coding;uncertain_coding	15000	19	14.4011
5892	1	29455000	29460000		'CATG00000083504.1';'TMEM200B'	protein_coding;uncertain_coding	5895	1	29470000	29475000	RP11-242O24.3'	'RP11-242O24.3';'SRSF4'	noncoding_lncRNA_lincRNA;protein_coding	15000	12	6.96292
5895	1	29470000	29475000	RP11-242O24.3'	'RP11-242O24.3';'SRSF4'	noncoding_lncRNA_lincRNA;protein_coding	5896	1	29475000	29480000	RP11-242O24.5'	'CATG00000083770.1';'RP11-242O24.5';'SRSF4'	noncoding_antisense;noncoding_lncRNA_noncoding_antisense;protein_coding	5000	89	12.0951
5897	1	29480000	29485000	RP11-242O24.5';SRSF4'	'CATG00000083770.1';'SRSF4'	noncoding_lncRNA_noncoding_antisense;protein_coding	5901	1	29500000	29505000		'CATG00000083770.1';'SRSF4'	noncoding_lncRNA_noncoding_antisense;protein_coding	20000	31	34.945
5901	1	29500000	29505000		'CATG00000083770.1';'SRSF4'	noncoding_lncRNA_noncoding_antisense;protein_coding	5903	1	29510000	29515000		'MECR'	protein_coding	10000	16	5.04322
5903	1	29510000	29515000		'MECR'	protein_coding	5904	1	29515000	29520000		'MECR'	protein_coding	5000	68	7.46795
5904	1	29515000	29520000		'MECR'	protein_coding	5905	1	29520000	29525000		'MECR'	protein_coding	5000	162	31.4793
5904	1	29515000	29520000		'MECR'	protein_coding	5906	1	29525000	29530000	MECR'	'MECR'	protein_coding	10000	15	5.05084
5904	1	29515000	29520000		'MECR'	protein_coding	5907	1	29530000	29535000	MECR'	'MECR'	protein_coding	15000	14	7.54793
5906	1	29525000	29530000	MECR'	'MECR'	protein_coding	5907	1	29530000	29535000	MECR'	'MECR'	protein_coding	5000	110	23.5825
5908	1	29535000	29540000		'MECR'	protein_coding	5909	1	29540000	29545000	MECR'	'MECR'	protein_coding	5000	70	10.3833
5909	1	29540000	29545000	MECR'	'MECR'	protein_coding	5910	1	29545000	29550000	MECR';RP11-467D18.2'	'MECR'	protein_coding	5000	56	5.27033
5910	1	29545000	29550000	MECR';RP11-467D18.2'	'MECR'	protein_coding	5911	1	29550000	29555000	MECR';RP11-467D18.2'	'MECR';'RP11-467D18.2'	noncoding_antisense;protein_coding	5000	109	14.6234
5911	1	29550000	29555000	MECR';RP11-467D18.2'	'MECR';'RP11-467D18.2'	noncoding_antisense;protein_coding	5912	1	29555000	29560000	MECR'	'CATG00000084562.1';'MECR'	noncoding_lncRNA_divergent;protein_coding	5000	79	11.1367
5914	1	29565000	29570000		'PTPRU'	protein_coding	5917	1	29580000	29585000	AL645859.1'	'AL645859.1';'PTPRU'	noncoding_miRNA;protein_coding	15000	13	7.4852
5915	1	29570000	29575000		'PTPRU'	protein_coding	5917	1	29580000	29585000	AL645859.1'	'AL645859.1';'PTPRU'	noncoding_miRNA;protein_coding	10000	16	5.39049
5918	1	29585000	29590000	PTPRU'	'PTPRU'	protein_coding	5919	1	29590000	29595000		'PTPRU'	protein_coding	5000	130	18.0356
5919	1	29590000	29595000		'PTPRU'	protein_coding	5926	1	29625000	29630000		'PTPRU'	protein_coding	35000	8	8.59872
5920	1	29595000	29600000		'PTPRU'	protein_coding	5926	1	29625000	29630000		'PTPRU'	protein_coding	30000	5	5.03661
5927	1	29630000	29635000		'PTPRU'	protein_coding	5930	1	29645000	29650000	PTPRU'	'PTPRU'	protein_coding	15000	24	15.4784
[truncated: 233,185+ more rows]

## Sheet: Supplementary Table S3b
Supplementary Table S3b. List of statistically significant Hi-C interactions for PC in PC3 cell line
Fragment-ID1	Chromosome	Start	End	Promoter_region_of_gene	GeneName	GeneClass	Fragment-ID2	Chromosome	Start	End	Promoter_region_of_gene	GeneName	GeneClass	Distance	Interacting_read	log(pvalue)
151	1	750000	755000	FAM87B';RP11-206L10.10'	'FAM87B';'LINC00115';'RP11-206L10.10';'RP11-206L10.2'	noncoding_lncRNA_intergenic;noncoding_lncRNA_noncoding_sense_intronic	152	1	755000	760000		'FAM87B';'LINC00115';'RP11-206L10.10';'RP11-206L10.2'	noncoding_lncRNA_intergenic;noncoding_lncRNA_noncoding_sense_intronic	5000	19	5.43291
171	1	850000	855000	RP11-54O7.2';RP11-54O7.3'	'CATG00000046660.1';'RP11-54O7.1';'RP11-54O7.16';'RP11-54O7.2';'RP11-54O7.3'	noncoding_lncRNA_divergent;noncoding_lncRNA_intergenic;noncoding_lncRNA_lincRNA;noncoding_sense_overlap_RNA;uncertain_coding	173	1	860000	865000	SAMD11'	'AL645608.1';'RP11-54O7.3';'SAMD11'	noncoding_lncRNA_divergent;protein_coding	10000	9	5.20603
186	1	925000	930000		'HES4'	protein_coding	189	1	940000	945000	RP11-54O7.10'	'ISG15';'RP11-54O7.10';'RP11-54O7.11'	noncoding_lncRNA_divergent;noncoding_pseudogene;protein_coding	15000	10	8.30972
186	1	925000	930000		'HES4'	protein_coding	191	1	950000	955000	AGRN'	'AGRN';'ISG15'	protein_coding	25000	11	11.7475
191	1	950000	955000	AGRN'	'AGRN';'ISG15'	protein_coding	192	1	955000	960000	AGRN'	'AGRN';'CATG00000042920.1';'CATG00000042938.1'	noncoding_lncRNA_divergent;protein_coding;uncertain_coding	5000	20	5.023
191	1	950000	955000	AGRN'	'AGRN';'ISG15'	protein_coding	200	1	995000	1000000	RP11-465B22.3';RP11-54O7.18'	'RP11-465B22.3';'RP11-54O7.18'	noncoding_lncRNA_divergent;noncoding_pseudogene	45000	5	5.24333
191	1	950000	955000	AGRN'	'AGRN';'ISG15'	protein_coding	208	1	1035000	1040000		'C1orf159'	protein_coding	85000	5	5.23202
193	1	960000	965000		'AGRN'	protein_coding	200	1	995000	1000000	RP11-465B22.3';RP11-54O7.18'	'RP11-465B22.3';'RP11-54O7.18'	noncoding_lncRNA_divergent;noncoding_pseudogene	35000	5	5.07522
200	1	995000	1000000	RP11-465B22.3';RP11-54O7.18'	'RP11-465B22.3';'RP11-54O7.18'	noncoding_lncRNA_divergent;noncoding_pseudogene	208	1	1035000	1040000		'C1orf159'	protein_coding	40000	5	4.94057
200	1	995000	1000000	RP11-465B22.3';RP11-54O7.18'	'RP11-465B22.3';'RP11-54O7.18'	noncoding_lncRNA_divergent;noncoding_pseudogene	235	1	1170000	1175000		'B3GALT6';'CATG00000043232.1'	protein_coding;uncertain_coding	175000	5	5.42441
208	1	1035000	1040000		'C1orf159'	protein_coding	210	1	1045000	1050000		'C1orf159'	protein_coding	10000	21	15.8434
218	1	1085000	1090000		'CATG00000043113.1';'RP11-465B22.8'	noncoding_lncRNA_intergenic;protein_coding	223	1	1110000	1115000	TTLL10';TTLL10-AS1'	'TTLL10';'TTLL10-AS1'	noncoding_lncRNA_divergent;protein_coding	25000	6	5.90414
226	1	1125000	1130000		'TTLL10'	protein_coding	228	1	1135000	1140000	TNFRSF18'	'CATG00000019495.1';'CATG00000043203.1';'TNFRSF18';'TTLL10'	protein_coding;uncertain_coding	10000	16	10.6351
228	1	1135000	1140000	TNFRSF18'	'CATG00000019495.1';'CATG00000043203.1';'TNFRSF18';'TTLL10'	protein_coding;uncertain_coding	235	1	1170000	1175000		'B3GALT6';'CATG00000043232.1'	protein_coding;uncertain_coding	35000	7	7.43092
234	1	1165000	1170000	B3GALT6';SDF4'	'B3GALT6';'SDF4'	protein_coding	235	1	1170000	1175000		'B3GALT6';'CATG00000043232.1'	protein_coding;uncertain_coding	5000	50	20.1746
235	1	1170000	1175000		'B3GALT6';'CATG00000043232.1'	protein_coding;uncertain_coding	242	1	1205000	1210000	RP5-902P8.10';UBE2J2'	'SCNN1D';'UBE2J2'	protein_coding	35000	6	6.21988
235	1	1170000	1175000		'B3GALT6';'CATG00000043232.1'	protein_coding;uncertain_coding	248	1	1235000	1240000	ACAP3'	'ACAP3'	protein_coding	65000	6	6.99166
255	1	1270000	1275000		'DVL1';'TAS1R3'	protein_coding	266	1	1325000	1330000	CCNL2'	'CCNL2'	protein_coding	55000	5	5.61918
262	1	1305000	1310000	AURKAIP1'	'AURKAIP1';'CATG00000035911.1'	protein_coding;uncertain_coding	273	1	1360000	1365000	TMEM88B'	'ANKRD65';'RP4-758J18.10';'RP4-758J18.7';'TMEM88B';'VWA1'	noncoding_lncRNA_divergent;protein_coding	55000	5	5.70191
264	1	1315000	1320000	RP5-890O3.3'	'CATG00000035911.1';'CCNL2'	protein_coding;uncertain_coding	266	1	1325000	1330000	CCNL2'	'CCNL2'	protein_coding	10000	9	4.81088
266	1	1325000	1330000	CCNL2'	'CCNL2'	protein_coding	268	1	1335000	1340000	CCNL2';RN7SL657P';RP4-758J18.2'	'ANKRD65';'MRPL20';'RP4-758J18.2'	protein_coding	10000	9	4.63925
266	1	1325000	1330000	CCNL2'	'CCNL2'	protein_coding	275	1	1370000	1375000	RP4-758J18.10';VWA1'	'ATAD3B';'RP4-758J18.10';'VWA1'	noncoding_lncRNA_divergent;protein_coding	45000	5	4.91142
266	1	1325000	1330000	CCNL2'	'CCNL2'	protein_coding	286	1	1425000	1430000		'ATAD3A';'ATAD3B';'CATG00000043375.1'	noncoding_lncRNA_divergent;protein_coding	100000	5	5.30279
268	1	1335000	1340000	CCNL2';RN7SL657P';RP4-758J18.2'	'ANKRD65';'MRPL20';'RP4-758J18.2'	protein_coding	269	1	1340000	1345000	MRPL20';RN7SL657P';RP4-758J18.13'	'ANKRD65';'CATG00000040200.1';'MRPL20';'RN7SL657P';'RP4-758J18.13';'RP4-758J18.2'	noncoding_lncRNA_divergent;noncoding_lncRNA_noncoding_antisense;noncoding_sense_overlap_RNA;protein_coding	5000	37	14.6706
268	1	1335000	1340000	CCNL2';RN7SL657P';RP4-758J18.2'	'ANKRD65';'MRPL20';'RP4-758J18.2'	protein_coding	275	1	1370000	1375000	RP4-758J18.10';VWA1'	'ATAD3B';'RP4-758J18.10';'VWA1'	noncoding_lncRNA_divergent;protein_coding	35000	6	6.16854
273	1	1360000	1365000	TMEM88B'	'ANKRD65';'RP4-758J18.10';'RP4-758J18.7';'TMEM88B';'VWA1'	noncoding_lncRNA_divergent;protein_coding	275	1	1370000	1375000	RP4-758J18.10';VWA1'	'ATAD3B';'RP4-758J18.10';'VWA1'	noncoding_lncRNA_divergent;protein_coding	10000	15	9.90576
275	1	1370000	1375000	RP4-758J18.10';VWA1'	'ATAD3B';'RP4-758J18.10';'VWA1'	noncoding_lncRNA_divergent;protein_coding	276	1	1375000	1380000		'ATAD3B';'VWA1'	protein_coding	5000	22	5.62042
280	1	1395000	1400000	ATAD3C'	'ATAD3B';'ATAD3C'	protein_coding	282	1	1405000	1410000	ATAD3B'	'ATAD3B';'CATG00000043375.1'	noncoding_lncRNA_divergent;protein_coding	10000	10	6.15162
290	1	1445000	1450000	ATAD3A'	'ATAD3A';'ATAD3B';'CATG00000043375.1'	noncoding_lncRNA_divergent;protein_coding	306	1	1525000	1530000				80000	5	5.69864
296	1	1475000	1480000	SSU72';TMEM240'	'CATG00000048168.1';'CATG00000049798.1';'SSU72';'TMEM240'	noncoding_lncRNA_noncoding_antisense;protein_coding	306	1	1525000	1530000				50000	6	6.60748
300	1	1495000	1500000	AL645728.2'	'AL645728.2';'SSU72'	noncoding_pseudogene;protein_coding	301	1	1500000	1505000		'AL645728.2';'SSU72'	noncoding_pseudogene;protein_coding	5000	20	5.0625
301	1	1500000	1505000		'AL645728.2';'SSU72'	noncoding_pseudogene;protein_coding	303	1	1510000	1515000	AL645728.1';AL645728.3';SSU72'	'AL645728.1';'SSU72'	protein_coding	10000	16	10.7244
303	1	1510000	1515000	AL645728.1';AL645728.3';SSU72'	'AL645728.1';'SSU72'	protein_coding	306	1	1525000	1530000				15000	14	12.2707
306	1	1525000	1530000				309	1	1540000	1545000		'CATG00000043510.1';'CATG00000043521.1'	noncoding_lncRNA_intergenic;protein_coding	15000	10	8.08571
317	1	1580000	1585000	CDK11B'	'CDK11A';'CDK11B';'MMP23B'	protein_coding	329	1	1640000	1645000	CDK11A'	'CDK11A';'CDK11B';'NADK';'RP1-283E3.8'	noncoding_lncRNA_noncoding_sense_intronic;protein_coding	60000	42	36.7368
318	1	1585000	1590000	CDK11B';RP11-345P4.10'	'CDK11A';'CDK11B';'MMP23B';'SLC35E2B'	protein_coding	329	1	1640000	1645000	CDK11A'	'CDK11A';'CDK11B';'NADK';'RP1-283E3.8'	noncoding_lncRNA_noncoding_sense_intronic;protein_coding	55000	6	7.02767
323	1	1610000	1615000		'CDK11A';'CDK11B';'MMP23B';'RP1-283E3.8';'SLC35E2B'	noncoding_lncRNA_noncoding_sense_intronic;protein_coding	344	1	1715000	1720000		'GNB1'	protein_coding	105000	5	5.77298
341	1	1700000	1705000		'NADK'	protein_coding	343	1	1710000	1715000	NADK'	'CATG00000057235.1';'NADK'	noncoding_lncRNA_divergent;protein_coding	10000	10	5.74813
341	1	1700000	1705000		'NADK'	protein_coding	344	1	1715000	1720000		'GNB1'	protein_coding	15000	10	7.98839
341	1	1700000	1705000		'NADK'	protein_coding	352	1	1755000	1760000	GNB1'	'GNB1'	protein_coding	55000	6	6.37568
344	1	1715000	1720000		'GNB1'	protein_coding	345	1	1720000	1725000	GNB1'	'GNB1'	protein_coding	5000	68	31.5607
344	1	1715000	1720000		'GNB1'	protein_coding	347	1	1730000	1735000		'GNB1'	protein_coding	15000	9	6.76132
344	1	1715000	1720000		'GNB1'	protein_coding	352	1	1755000	1760000	GNB1'	'GNB1'	protein_coding	40000	7	7.2192
344	1	1715000	1720000		'GNB1'	protein_coding	355	1	1770000	1775000		'GNB1'	protein_coding	55000	6	6.49576
347	1	1730000	1735000		'GNB1'	protein_coding	348	1	1735000	1740000		'GNB1'	protein_coding	5000	48	19.507
347	1	1730000	1735000		'GNB1'	protein_coding	352	1	1755000	1760000	GNB1'	'GNB1'	protein_coding	25000	6	5.0916
352	1	1755000	1760000	GNB1'	'GNB1'	protein_coding	355	1	1770000	1775000		'GNB1'	protein_coding	15000	15	13.106
362	1	1805000	1810000		'GNB1'	protein_coding	363	1	1810000	1815000		'GNB1'	protein_coding	5000	36	13.3536
374	1	1865000	1870000		'C1orf222'	protein_coding	376	1	1875000	1880000		'C1orf222';'CATG00000071025.1'	protein_coding	10000	10	5.47351
376	1	1875000	1880000		'C1orf222';'CATG00000071025.1'	protein_coding	396	1	1975000	1980000		'CATG00000043697.1';'PRKCZ'	protein_coding	100000	6	6.76202
388	1	1935000	1940000	C1orf222'	'C1orf222'	protein_coding	390	1	1945000	1950000	GABRD';RP11-547D24.1'	'RP11-547D24.1'	noncoding_lncRNA_divergent	10000	11	6.49884
391	1	1950000	1955000	GABRD'	'GABRD';'RP11-547D24.1'	noncoding_lncRNA_divergent;protein_coding	392	1	1955000	1960000		'GABRD'	protein_coding	5000	21	5.25648
399	1	1990000	1995000		'PRKCZ'	protein_coding	400	1	1995000	2000000		'PRKCZ'	protein_coding	5000	20	4.66456
400	1	1995000	2000000		'PRKCZ'	protein_coding	413	1	2060000	2065000	PRKCZ'	'PRKCZ'	protein_coding	65000	6	6.7264
407	1	2030000	2035000		'PRKCZ'	protein_coding	413	1	2060000	2065000	PRKCZ'	'PRKCZ'	protein_coding	30000	6	5.836
407	1	2030000	2035000		'PRKCZ'	protein_coding	416	1	2075000	2080000	PRKCZ'	'PRKCZ';'RP5-892K4.1'	noncoding_lncRNA_noncoding_antisense;protein_coding	45000	5	5.22112
413	1	2060000	2065000	PRKCZ'	'PRKCZ'	protein_coding	416	1	2075000	2080000	PRKCZ'	'PRKCZ';'RP5-892K4.1'	noncoding_lncRNA_noncoding_antisense;protein_coding	15000	8	6.02016
417	1	2080000	2085000		'PRKCZ';'RP5-892K4.1'	noncoding_lncRNA_noncoding_antisense;protein_coding	421	1	2100000	2105000	PRKCZ'	'PRKCZ'	protein_coding	20000	7	5.88147
418	1	2085000	2090000		'PRKCZ'	protein_coding	421	1	2100000	2105000	PRKCZ'	'PRKCZ'	protein_coding	15000	8	5.93185
420	1	2095000	2100000	PRKCZ'	'PRKCZ'	protein_coding	421	1	2100000	2105000	PRKCZ'	'PRKCZ'	protein_coding	5000	33	10.4955
421	1	2100000	2105000	PRKCZ'	'PRKCZ'	protein_coding	422	1	2105000	2110000		'C1orf86';'PRKCZ'	protein_coding	5000	21	4.70764
424	1	2115000	2120000	RP11-181G12.2'	'C1orf86';'PRKCZ';'RP11-181G12.2'	noncoding_antisense;protein_coding	425	1	2120000	2125000	AL590822.2';C1orf86'	'AL590822.2';'C1orf86';'PRKCZ'	protein_coding	5000	33	10.7613
424	1	2115000	2120000	RP11-181G12.2'	'C1orf86';'PRKCZ';'RP11-181G12.2'	noncoding_antisense;protein_coding	436	1	2175000	2180000	SKI'	'SKI'	protein_coding	60000	5	5.43842
425	1	2120000	2125000	AL590822.2';C1orf86'	'AL590822.2';'C1orf86';'PRKCZ'	protein_coding	427	1	2130000	2135000	C1orf86'	'C1orf86';'RP11-181G12.4'	noncoding_lncRNA_divergent;protein_coding	10000	16	11.1474
425	1	2120000	2125000	AL590822.2';C1orf86'	'AL590822.2';'C1orf86';'PRKCZ'	protein_coding	436	1	2175000	2180000	SKI'	'SKI'	protein_coding	55000	8	9.17398
425	1	2120000	2125000	AL590822.2';C1orf86'	'AL590822.2';'C1orf86';'PRKCZ'	protein_coding	461	1	2300000	2305000		'MORN1'	protein_coding	180000	5	5.21681
425	1	2120000	2125000	AL590822.2';C1orf86'	'AL590822.2';'C1orf86';'PRKCZ'	protein_coding	466	1	2325000	2330000	RER1'	'MORN1';'RER1'	protein_coding	205000	7	8.07655
431	1	2150000	2155000		'CATG00000043759.1';'RP11-181G12.4'	noncoding_lncRNA_divergent	432	1	2155000	2160000	SKI'	'CATG00000043759.1';'SKI'	noncoding_lncRNA_divergent;protein_coding	5000	49	20.5335
435	1	2170000	2175000		'SKI'	protein_coding	466	1	2325000	2330000	RER1'	'MORN1';'RER1'	protein_coding	155000	5	5.64858
436	1	2175000	2180000	SKI'	'SKI'	protein_coding	438	1	2185000	2190000		'SKI'	protein_coding	10000	11	6.14749
436	1	2175000	2180000	SKI'	'SKI'	protein_coding	439	1	2190000	2195000		'SKI'	protein_coding	15000	7	4.94039
437	1	2180000	2185000	SKI'	'SKI'	protein_coding	438	1	2185000	2190000		'SKI'	protein_coding	5000	26	7.69698
439	1	2190000	2195000		'SKI'	protein_coding	440	1	2195000	2200000		'SKI'	protein_coding	5000	22	5.86396
443	1	2210000	2215000		'SKI'	protein_coding	448	1	2235000	2240000	SKI'	'SKI'	protein_coding	25000	6	5.50091
447	1	2230000	2235000	SKI'	'SKI'	protein_coding	448	1	2235000	2240000	SKI'	'SKI'	protein_coding	5000	26	7.02475
461	1	2300000	2305000		'MORN1'	protein_coding	466	1	2325000	2330000	RER1'	'MORN1';'RER1'	protein_coding	25000	6	5.45244
491	1	2450000	2455000	PANK4'	'PANK4'	protein_coding	503	1	2510000	2515000	RP3-395M20.9'	'CATG00000043937.1';'CATG00000043952.1';'CATG00000043953.1';'RP3-395M20.9'	noncoding_antisense;noncoding_lncRNA_divergent;noncoding_lncRNA_intergenic;protein_coding	60000	6	6.54744
492	1	2455000	2460000	PANK4'	'PANK4'	protein_coding	494	1	2465000	2470000		'RP3-395M20.12'	noncoding_lncRNA_intergenic	10000	9	4.6695
492	1	2455000	2460000	PANK4'	'PANK4'	protein_coding	503	1	2510000	2515000	RP3-395M20.9'	'CATG00000043937.1';'CATG00000043952.1';'CATG00000043953.1';'RP3-395M20.9'	noncoding_antisense;noncoding_lncRNA_divergent;noncoding_lncRNA_intergenic;protein_coding	55000	6	6.40498
501	1	2500000	2505000		'CATG00000043927.1';'RP3-395M20.7'	noncoding_antisense;noncoding_lncRNA_intergenic	503	1	2510000	2515000	RP3-395M20.9'	'CATG00000043937.1';'CATG00000043952.1';'CATG00000043953.1';'RP3-395M20.9'	noncoding_antisense;noncoding_lncRNA_divergent;noncoding_lncRNA_intergenic;protein_coding	10000	11	6.35081
503	1	2510000	2515000	RP3-395M20.9'	'CATG00000043937.1';'CATG00000043952.1';'CATG00000043953.1';'RP3-395M20.9'	noncoding_antisense;noncoding_lncRNA_divergent;noncoding_lncRNA_intergenic;protein_coding	505	1	2520000	2525000	FAM213B';MMEL1'	'FAM213B';'MMEL1'	protein_coding	10000	12	7.29743
503	1	2510000	2515000	RP3-395M20.9'	'CATG00000043937.1';'CATG00000043952.1';'CATG00000043953.1';'RP3-395M20.9'	noncoding_antisense;noncoding_lncRNA_divergent;noncoding_lncRNA_intergenic;protein_coding	544	1	2715000	2720000	TTC34'	'TTC34'	protein_coding	205000	5	5.39667
511	1	2550000	2555000		'MMEL1'	protein_coding	512	1	2555000	2560000	MMEL1'	'MMEL1'	protein_coding	5000	20	4.77156
540	1	2695000	2700000		'TTC34'	protein_coding	542	1	2705000	2710000	TTC34'	'TTC34'	protein_coding	10000	22	16.3273
540	1	2695000	2700000		'TTC34'	protein_coding	544	1	2715000	2720000	TTC34'	'TTC34'	protein_coding	20000	9	8.30171
574	1	2865000	2870000				575	1	2870000	2875000				5000	33	10.3627
585	1	2920000	2925000				586	1	2925000	2930000				5000	56	22.8581
586	1	2925000	2930000				589	1	2940000	2945000				15000	8	5.78921
594	1	2965000	2970000				595	1	2970000	2975000		'LINC00982'	noncoding_lncRNA_divergent	5000	27	7.01052
595	1	2970000	2975000		'LINC00982'	noncoding_lncRNA_divergent	600	1	2995000	3000000		'PRDM16'	protein_coding	25000	11	11.4345
596	1	2975000	2980000	AL008733.1';LINC00982'	'AL008733.1';'LINC00982'	noncoding_lncRNA_divergent;noncoding_pseudogene	600	1	2995000	3000000		'PRDM16'	protein_coding	20000	6	5.0373
606	1	3025000	3030000		'PRDM16'	protein_coding	631	1	3150000	3155000	PRDM16'	'PRDM16'	protein_coding	125000	6	6.44258
618	1	3085000	3090000		'PRDM16'	protein_coding	621	1	3100000	3105000		'PRDM16'	protein_coding	15000	14	12.5087
623	1	3110000	3115000		'CATG00000044079.1';'PRDM16'	protein_coding	624	1	3115000	3120000		'CATG00000044079.1';'PRDM16'	protein_coding	5000	53	22.2819
623	1	3110000	3115000		'CATG00000044079.1';'PRDM16'	protein_coding	627	1	3130000	3135000		'PRDM16'	protein_coding	20000	6	4.80518
627	1	3130000	3135000		'PRDM16'	protein_coding	629	1	3140000	3145000		'PRDM16'	protein_coding	10000	19	13.3613
646	1	3225000	3230000		'CATG00000044101.1';'PRDM16';'RP11-22L13.1'	noncoding_lncRNA_lincRNA;protein_coding	651	1	3250000	3255000		'PRDM16'	protein_coding	25000	6	5.407
653	1	3260000	3265000		'PRDM16'	protein_coding	654	1	3265000	3270000		'PRDM16'	protein_coding	5000	27	8.25215
653	1	3260000	3265000		'PRDM16'	protein_coding	657	1	3280000	3285000		'CATG00000044118.1';'PRDM16'	noncoding_lncRNA_noncoding_antisense;protein_coding	20000	9	8.40864
655	1	3270000	3275000		'PRDM16'	protein_coding	657	1	3280000	3285000		'CATG00000044118.1';'PRDM16'	noncoding_lncRNA_noncoding_antisense;protein_coding	10000	16	10.9712
657	1	3280000	3285000		'CATG00000044118.1';'PRDM16'	noncoding_lncRNA_noncoding_antisense;protein_coding	658	1	3285000	3290000		'CATG00000044118.1';'PRDM16'	noncoding_lncRNA_noncoding_antisense;protein_coding	5000	24	6.68617
668	1	3335000	3340000		'PRDM16'	protein_coding	670	1	3345000	3350000		'PRDM16'	protein_coding	10000	9	4.75952
699	1	3490000	3495000		'MEGF6'	protein_coding	700	1	3495000	3500000		'MEGF6'	protein_coding	5000	24	5.80398
699	1	3490000	3495000		'MEGF6'	protein_coding	708	1	3535000	3540000		'RP11-46F15.2';'TPRG1L'	noncoding_lncRNA_divergent;protein_coding	45000	7	7.60983
700	1	3495000	3500000		'MEGF6'	protein_coding	704	1	3515000	3520000		'MEGF6'	protein_coding	20000	11	10.7488
700	1	3495000	3500000		'MEGF6'	protein_coding	708	1	3535000	3540000		'RP11-46F15.2';'TPRG1L'	noncoding_lncRNA_divergent;protein_coding	40000	5	4.78986
704	1	3515000	3520000		'MEGF6'	protein_coding	708	1	3535000	3540000		'RP11-46F15.2';'TPRG1L'	noncoding_lncRNA_divergent;protein_coding	20000	10	9.50023
733	1	3660000	3665000	TP73-AS1'	'TP73-AS1'	noncoding_lncRNA_intergenic	734	1	3665000	3670000	CCDC27'	'CCDC27'	protein_coding	5000	25	7.55123
736	1	3675000	3680000		'CCDC27'	protein_coding	742	1	3705000	3710000		'LRRC47';'SMIM1'	protein_coding	30000	5	4.71552
742	1	3705000	3710000		'LRRC47';'SMIM1'	protein_coding	743	1	3710000	3715000	LRRC47'	'CATG00000116129.1';'LRRC47'	noncoding_lncRNA_divergent;protein_coding	5000	20	4.7922
743	1	3710000	3715000	LRRC47'	'CATG00000116129.1';'LRRC47'	noncoding_lncRNA_divergent;protein_coding	744	1	3715000	3720000				5000	22	5.64472
744	1	3715000	3720000				745	1	3720000	3725000				5000	26	7.25577
744	1	3715000	3720000				748	1	3735000	3740000		'CEP104'	protein_coding	20000	6	4.66184
748	1	3735000	3740000		'CEP104'	protein_coding	750	1	3745000	3750000	CEP104'	'CEP104'	protein_coding	10000	16	10.3293
748	1	3735000	3740000		'CEP104'	protein_coding	751	1	3750000	3755000	CEP104'	'CEP104'	protein_coding	15000	7	4.79343
751	1	3750000	3755000	CEP104'	'CEP104'	protein_coding	752	1	3755000	3760000	CEP104'	'CEP104'	protein_coding	5000	28	8.71538
769	1	3840000	3845000				800	1	3995000	4000000	RP13-614K11.1'			155000	6	7.19869
800	1	3995000	4000000	RP13-614K11.1'			801	1	4000000	4005000	RP13-614K11.1'	'RP13-614K11.1'	noncoding_lncRNA_intergenic	5000	62	26.1694
801	1	4000000	4005000	RP13-614K11.1'	'RP13-614K11.1'	noncoding_lncRNA_intergenic	802	1	4005000	4010000	RP13-614K11.2'	'RP13-614K11.1';'RP13-614K11.2'	noncoding_lncRNA_intergenic;noncoding_lncRNA_lincRNA	5000	50	18.7401
806	1	4025000	4030000				807	1	4030000	4035000				5000	48	17.9966
807	1	4030000	4035000				808	1	4035000	4040000		'CATG00000116875.1'	noncoding_lncRNA_intergenic	5000	25	6.91436
811	1	4050000	4055000		'CATG00000116875.1'	noncoding_lncRNA_intergenic	815	1	4070000	4075000		'CATG00000044427.1';'CATG00000116875.1'	noncoding_lncRNA_intergenic	20000	11	10.48
846	1	4225000	4230000				850	1	4245000	4250000				20000	6	4.77467
852	1	4255000	4260000				853	1	4260000	4265000				5000	29	8.27453
853	1	4260000	4265000				854	1	4265000	4270000				5000	43	15.1363
856	1	4275000	4280000				860	1	4295000	4300000				20000	11	10.4173
860	1	4295000	4300000				861	1	4300000	4305000				5000	33	10.2323
864	1	4315000	4320000				865	1	4320000	4325000				5000	31	9.6786
865	1	4320000	4325000				868	1	4335000	4340000				15000	7	5.11981
867	1	4330000	4335000				868	1	4335000	4340000				5000	36	13.4703
875	1	4370000	4375000				876	1	4375000	4380000				5000	20	5.06932
880	1	4395000	4400000				881	1	4400000	4405000				5000	26	7.70769
880	1	4395000	4400000				882	1	4405000	4410000				10000	9	4.74701
887	1	4430000	4435000				888	1	4435000	4440000				5000	29	8.96962
889	1	4440000	4445000				890	1	4445000	4450000				5000	46	16.881
896	1	4475000	4480000		'RP5-1166F10.1'	noncoding_lncRNA_intergenic	898	1	4485000	4490000				10000	16	10.7529
898	1	4485000	4490000				899	1	4490000	4495000				5000	27	7.53946
906	1	4525000	4530000				907	1	4530000	4535000				5000	32	9.88117
907	1	4530000	4535000				910	1	4545000	4550000				15000	7	4.86533
924	1	4615000	4620000				926	1	4625000	4630000				10000	10	5.36247
925	1	4620000	4625000				926	1	4625000	4630000				5000	41	15.8911
935	1	4670000	4675000				936	1	4675000	4680000				5000	20	4.96906
965	1	4820000	4825000		'AJAP1'	protein_coding	969	1	4840000	4845000		'AJAP1'	protein_coding	20000	12	11.8149
969	1	4840000	4845000		'AJAP1'	protein_coding	972	1	4855000	4860000				15000	8	5.68719
972	1	4855000	4860000				973	1	4860000	4865000				5000	28	8.33346
972	1	4855000	4860000				974	1	4865000	4870000				10000	34	28.4712
973	1	4860000	4865000				974	1	4865000	4870000				5000	23	5.99928
975	1	4870000	4875000				976	1	4875000	4880000				5000	60	26.0383
983	1	4910000	4915000				984	1	4915000	4920000				5000	33	10.5566
986	1	4925000	4930000				988	1	4935000	4940000				10000	9	4.99799
990	1	4945000	4950000				993	1	4960000	4965000				15000	9	7.52839
994	1	4965000	4970000				995	1	4970000	4975000				5000	28	8.16211
999	1	4990000	4995000				1000	1	4995000	5000000				5000	19	4.7747
1001	1	5000000	5005000				1002	1	5005000	5010000				5000	47	17.2807
1004	1	5015000	5020000		'CATG00000044552.1'	noncoding_lncRNA_intergenic	1006	1	5025000	5030000				10000	18	12.658
1006	1	5025000	5030000				1007	1	5030000	5035000				5000	22	5.26868
1009	1	5040000	5045000				1010	1	5045000	5050000				5000	36	11.8231
1010	1	5045000	5050000				1011	1	5050000	5055000				5000	43	14.4747
1011	1	5050000	5055000				1013	1	5060000	5065000		'CATG00000000569.1'	noncoding_lncRNA_intergenic	10000	13	7.24846
1012	1	5055000	5060000		'CATG00000000569.1'	noncoding_lncRNA_intergenic	1013	1	5060000	5065000		'CATG00000000569.1'	noncoding_lncRNA_intergenic	5000	33	10.3431
1013	1	5060000	5065000		'CATG00000000569.1'	noncoding_lncRNA_intergenic	1014	1	5065000	5070000		'CATG00000000569.1'	noncoding_lncRNA_intergenic	5000	53	21.8908
1013	1	5060000	5065000		'CATG00000000569.1'	noncoding_lncRNA_intergenic	1015	1	5070000	5075000		'CATG00000000569.1'	noncoding_lncRNA_intergenic	10000	10	5.36271
1014	1	5065000	5070000		'CATG00000000569.1'	noncoding_lncRNA_intergenic	1016	1	5075000	5080000		'CATG00000000569.1'	noncoding_lncRNA_intergenic	10000	9	4.82162
1016	1	5075000	5080000		'CATG00000000569.1'	noncoding_lncRNA_intergenic	1018	1	5085000	5090000				10000	26	19.4095
1016	1	5075000	5080000		'CATG00000000569.1'	noncoding_lncRNA_intergenic	1031	1	5150000	5155000	RP11-542C10.1'	'RP11-542C10.1'	noncoding_lncRNA_lincRNA	75000	5	5.17116
1018	1	5085000	5090000				1020	1	5095000	5100000				10000	18	12.3645
1020	1	5095000	5100000				1021	1	5100000	5105000				5000	26	6.91982
1023	1	5110000	5115000				1024	1	5115000	5120000				5000	39	13.7973
1025	1	5120000	5125000				1026	1	5125000	5130000				5000	40	13.3885
1026	1	5125000	5130000				1027	1	5130000	5135000				5000	22	5.6988
1041	1	5200000	5205000				1042	1	5205000	5210000				5000	35	11.3095
1045	1	5220000	5225000				1046	1	5225000	5230000				5000	34	11.4225
1049	1	5240000	5245000				1050	1	5245000	5250000				5000	30	8.79612
1050	1	5245000	5250000				1053	1	5260000	5265000				15000	7	5.20887
1054	1	5265000	5270000				1056	1	5275000	5280000				10000	12	7.27034
1063	1	5310000	5315000				1064	1	5315000	5320000				5000	46	17.0804
1067	1	5330000	5335000				1068	1	5335000	5340000				5000	22	5.074
1068	1	5335000	5340000				1071	1	5350000	5355000				15000	8	5.48331
1081	1	5400000	5405000				1083	1	5410000	5415000				10000	12	7.04055
1100	1	5495000	5500000				1101	1	5500000	5505000				5000	27	7.98231
1102	1	5505000	5510000				1106	1	5525000	5530000				20000	9	8.14722
1105	1	5520000	5525000				1106	1	5525000	5530000				5000	54	22.3179
1106	1	5525000	5530000				1108	1	5535000	5540000				10000	31	24.9968
1106	1	5525000	5530000				1116	1	5575000	5580000				50000	5	5.01778
1109	1	5540000	5545000				1111	1	5550000	5555000	RP1-58B11.1'	'RP1-58B11.1'	noncoding_lncRNA_intergenic	10000	10	5.51137
1109	1	5540000	5545000				1113	1	5560000	5565000				20000	8	7.11518
1111	1	5550000	5555000	RP1-58B11.1'	'RP1-58B11.1'	noncoding_lncRNA_intergenic	1113	1	5560000	5565000				10000	14	9.06984
1114	1	5565000	5570000				1116	1	5575000	5580000				10000	9	4.65348
1116	1	5575000	5580000				1117	1	5580000	5585000				5000	29	8.02021
1118	1	5585000	5590000				1120	1	5595000	5600000				10000	9	4.88315
1128	1	5635000	5640000		'RP11-154H17.1'	noncoding_lncRNA_intergenic	1129	1	5640000	5645000		'RP11-154H17.1'	noncoding_lncRNA_intergenic	5000	88	36.7368
1129	1	5640000	5645000		'RP11-154H17.1'	noncoding_lncRNA_intergenic	1131	1	5650000	5655000		'RP11-154H17.1'	noncoding_lncRNA_intergenic	10000	13	7.73378
1131	1	5650000	5655000		'RP11-154H17.1'	noncoding_lncRNA_intergenic	1132	1	5655000	5660000		'RP11-154H17.1'	noncoding_lncRNA_intergenic	5000	35	10.6366
1132	1	5655000	5660000		'RP11-154H17.1'	noncoding_lncRNA_intergenic	1134	1	5665000	5670000		'RP11-154H17.1'	noncoding_lncRNA_intergenic	10000	12	7.20292
1135	1	5670000	5675000		'RP11-154H17.1'	noncoding_lncRNA_intergenic	1139	1	5690000	5695000		'RP11-154H17.1'	noncoding_lncRNA_intergenic	20000	7	5.98554
1138	1	5685000	5690000		'RP11-154H17.1'	noncoding_lncRNA_intergenic	1139	1	5690000	5695000		'RP11-154H17.1'	noncoding_lncRNA_intergenic	5000	21	4.80024
1139	1	5690000	5695000		'RP11-154H17.1'	noncoding_lncRNA_intergenic	1140	1	5695000	5700000		'RP11-154H17.1'	noncoding_lncRNA_intergenic	5000	56	21.2314
1140	1	5695000	5700000		'RP11-154H17.1'	noncoding_lncRNA_intergenic	1141	1	5700000	5705000		'RP11-154H17.1'	noncoding_lncRNA_intergenic	5000	58	23.7724
1147	1	5730000	5735000		'RP11-154H17.1'	noncoding_lncRNA_intergenic	1148	1	5735000	5740000		'RP11-154H17.1'	noncoding_lncRNA_intergenic	5000	57	21.9959
1148	1	5735000	5740000		'RP11-154H17.1'	noncoding_lncRNA_intergenic	1149	1	5740000	5745000		'RP11-154H17.1'	noncoding_lncRNA_intergenic	5000	30	8.97689
1148	1	5735000	5740000		'RP11-154H17.1'	noncoding_lncRNA_intergenic	1150	1	5745000	5750000		'RP11-154H17.1'	noncoding_lncRNA_intergenic	10000	16	10.0623
1151	1	5750000	5755000		'RP11-154H17.1'	noncoding_lncRNA_intergenic	1153	1	5760000	5765000		'RP11-154H17.1'	noncoding_lncRNA_intergenic	10000	12	6.86933
1153	1	5760000	5765000		'RP11-154H17.1'	noncoding_lncRNA_intergenic	1154	1	5765000	5770000		'RP11-154H17.1'	noncoding_lncRNA_intergenic	5000	34	10.5428
1153	1	5760000	5765000		'RP11-154H17.1'	noncoding_lncRNA_intergenic	1155	1	5770000	5775000		'RP11-154H17.1'	noncoding_lncRNA_intergenic	10000	10	5.37336
1153	1	5760000	5765000		'RP11-154H17.1'	noncoding_lncRNA_intergenic	1157	1	5780000	5785000		'RP11-154H17.1'	noncoding_lncRNA_intergenic	20000	8	6.71973
1157	1	5780000	5785000		'RP11-154H17.1'	noncoding_lncRNA_intergenic	1158	1	5785000	5790000		'RP11-154H17.1'	noncoding_lncRNA_intergenic	5000	30	9.08697
1163	1	5810000	5815000		'RP11-154H17.1'	noncoding_lncRNA_intergenic	1165	1	5820000	5825000				10000	10	5.18743
1164	1	5815000	5820000				1165	1	5820000	5825000				5000	34	11.4276
1165	1	5820000	5825000				1167	1	5830000	5835000		'CATG00000044753.1'	noncoding_lncRNA_intergenic	10000	23	16.9685
1174	1	5865000	5870000				1176	1	5875000	5880000	AL356693.1'	'AL356693.1'	noncoding_miRNA	10000	20	14.1824
1180	1	5895000	5900000				1181	1	5900000	5905000				5000	28	8.17557
1181	1	5900000	5905000				1182	1	5905000	5910000				5000	34	10.6388
1188	1	5935000	5940000	NPHP4'	'NPHP4'	protein_coding	1189	1	5940000	5945000	NPHP4'	'NPHP4'	protein_coding	5000	22	5.52815
1188	1	5935000	5940000	NPHP4'	'NPHP4'	protein_coding	1191	1	5950000	5955000	AL356261.1'	'AL356261.1';'NPHP4'	noncoding_miRNA;protein_coding	15000	7	4.79433
1193	1	5960000	5965000	NPHP4'	'NPHP4'	protein_coding	1194	1	5965000	5970000	NPHP4'	'NPHP4'	protein_coding	5000	71	30.1114
1194	1	5965000	5970000	NPHP4'	'NPHP4'	protein_coding	1196	1	5975000	5980000		'NPHP4'	protein_coding	10000	16	10.2411
1195	1	5970000	5975000		'NPHP4'	protein_coding	1196	1	5975000	5980000		'NPHP4'	protein_coding	5000	119	36.7368
1195	1	5970000	5975000		'NPHP4'	protein_coding	1197	1	5980000	5985000		'NPHP4'	protein_coding	10000	10	5.34903
1196	1	5975000	5980000		'NPHP4'	protein_coding	1197	1	5980000	5985000		'NPHP4'	protein_coding	5000	35	10.9069
1197	1	5980000	5985000		'NPHP4'	protein_coding	1199	1	5990000	5995000		'NPHP4'	protein_coding	10000	25	19.0438
1199	1	5990000	5995000		'NPHP4'	protein_coding	1201	1	6000000	6005000		'NPHP4'	protein_coding	10000	12	7.32268
1233	1	6160000	6165000		'CHD5';'KCNAB2'	protein_coding	1245	1	6220000	6225000		'CHD5'	protein_coding	60000	5	5.33595
1234	1	6165000	6170000	CHD5'	'CHD5';'KCNAB2'	protein_coding	1236	1	6175000	6180000		'CHD5'	protein_coding	10000	9	4.93511
1236	1	6175000	6180000		'CHD5'	protein_coding	1240	1	6195000	6200000		'CHD5'	protein_coding	20000	7	5.82536
1236	1	6175000	6180000		'CHD5'	protein_coding	1250	1	6245000	6250000		'CATG00000002314.1';'RPL22'	noncoding_lncRNA_intergenic;protein_coding	70000	5	5.54565
1239	1	6190000	6195000	CHD5'	'CHD5'	protein_coding	1240	1	6195000	6200000		'CHD5'	protein_coding	5000	22	5.49203
1240	1	6195000	6200000		'CHD5'	protein_coding	1242	1	6205000	6210000	CHD5'	'CHD5'	protein_coding	10000	11	6.07368
1243	1	6210000	6215000		'CHD5'	protein_coding	1245	1	6220000	6225000		'CHD5'	protein_coding	10000	9	4.71762
1245	1	6220000	6225000		'CHD5'	protein_coding	1246	1	6225000	6230000		'CHD5'	protein_coding	5000	34	11.2139
1252	1	6255000	6260000	RPL22'	'RPL22'	protein_coding	1253	1	6260000	6265000	RNF207';RP1-120G22.11';RPL22'	'RP1-120G22.11';'RPL22'	noncoding_lncRNA_divergent;protein_coding	5000	45	18.5719
1252	1	6255000	6260000	RPL22'	'RPL22'	protein_coding	1260	1	6295000	6300000	ICMT';LINC00337'	'ICMT';'LINC00337'	noncoding_lncRNA_divergent;protein_coding	40000	5	5.05785
1255	1	6270000	6275000	RNF207';RPL22'	'RNF207'	protein_coding	1258	1	6285000	6290000		'ICMT';'RNF207'	protein_coding	15000	10	8.08644
1257	1	6280000	6285000	ICMT'	'ICMT';'RNF207'	protein_coding	1258	1	6285000	6290000		'ICMT';'RNF207'	protein_coding	5000	33	10.5638
1258	1	6285000	6290000		'ICMT';'RNF207'	protein_coding	1259	1	6290000	6295000	ICMT'	'ICMT'	protein_coding	5000	64	26.8114
1259	1	6290000	6295000	ICMT'	'ICMT'	protein_coding	1260	1	6295000	6300000	ICMT';LINC00337'	'ICMT';'LINC00337'	noncoding_lncRNA_divergent;protein_coding	5000	25	6.54824
1259	1	6290000	6295000	ICMT'	'ICMT'	protein_coding	1282	1	6405000	6410000		'ACOT7'	protein_coding	115000	5	5.34401
1259	1	6290000	6295000	ICMT'	'ICMT'	protein_coding	1299	1	6490000	6495000	MIR4252'	'ESPN'	protein_coding	200000	6	6.59789
1260	1	6295000	6300000	ICMT';LINC00337'	'ICMT';'LINC00337'	noncoding_lncRNA_divergent;protein_coding	1261	1	6300000	6305000	HES3'	'HES3';'LINC00337'	noncoding_lncRNA_divergent;protein_coding	5000	21	5.17269
1260	1	6295000	6300000	ICMT';LINC00337'	'ICMT';'LINC00337'	noncoding_lncRNA_divergent;protein_coding	1290	1	6445000	6450000	ACOT7'	'ACOT7';'CATG00000045030.1'	noncoding_lncRNA_noncoding_sense_intronic;protein_coding	150000	5	5.28454
1273	1	6360000	6365000		'ACOT7'	protein_coding	1276	1	6375000	6380000		'ACOT7'	protein_coding	15000	7	5.24552
1282	1	6405000	6410000		'ACOT7'	protein_coding	1285	1	6420000	6425000	ACOT7'	'ACOT7';'CATG00000045030.1'	noncoding_lncRNA_noncoding_sense_intronic;protein_coding	15000	7	4.70207
1282	1	6405000	6410000		'ACOT7'	protein_coding	1299	1	6490000	6495000	MIR4252'	'ESPN'	protein_coding	85000	5	5.30389
1284	1	6415000	6420000	ACOT7'	'ACOT7';'CATG00000045030.1'	noncoding_lncRNA_noncoding_sense_intronic;protein_coding	1285	1	6420000	6425000	ACOT7'	'ACOT7';'CATG00000045030.1'	noncoding_lncRNA_noncoding_sense_intronic;protein_coding	5000	25	6.36463
1285	1	6420000	6425000	ACOT7'	'ACOT7';'CATG00000045030.1'	noncoding_lncRNA_noncoding_sense_intronic;protein_coding	1290	1	6445000	6450000	ACOT7'	'ACOT7';'CATG00000045030.1'	noncoding_lncRNA_noncoding_sense_intronic;protein_coding	25000	7	6.3459
1285	1	6420000	6425000	ACOT7'	'ACOT7';'CATG00000045030.1'	noncoding_lncRNA_noncoding_sense_intronic;protein_coding	1293	1	6460000	6465000		'RP1-202O8.3'	noncoding_lncRNA_divergent	40000	5	5.03223
1285	1	6420000	6425000	ACOT7'	'ACOT7';'CATG00000045030.1'	noncoding_lncRNA_noncoding_sense_intronic;protein_coding	1296	1	6475000	6480000	HES2'	'HES2'	protein_coding	55000	5	5.28241
1289	1	6440000	6445000	ACOT7'	'ACOT7';'CATG00000045030.1'	noncoding_lncRNA_noncoding_sense_intronic;protein_coding	1290	1	6445000	6450000	ACOT7'	'ACOT7';'CATG00000045030.1'	noncoding_lncRNA_noncoding_sense_intronic;protein_coding	5000	65	29.0562
1290	1	6445000	6450000	ACOT7'	'ACOT7';'CATG00000045030.1'	noncoding_lncRNA_noncoding_sense_intronic;protein_coding	1293	1	6460000	6465000		'RP1-202O8.3'	noncoding_lncRNA_divergent	15000	7	4.95297
1290	1	6445000	6450000	ACOT7'	'ACOT7';'CATG00000045030.1'	noncoding_lncRNA_noncoding_sense_intronic;protein_coding	1299	1	6490000	6495000	MIR4252'	'ESPN'	protein_coding	45000	8	8.99273
1296	1	6475000	6480000	HES2'	'HES2'	protein_coding	1299	1	6490000	6495000	MIR4252'	'ESPN'	protein_coding	15000	7	4.97106
1304	1	6515000	6520000	ESPN'	'ESPN';'TNFRSF25'	protein_coding	1305	1	6520000	6525000	ESPN';TNFRSF25'	'ESPN';'TNFRSF25'	protein_coding	5000	29	9.13438
1325	1	6620000	6625000		'TAS1R1'	protein_coding	1326	1	6625000	6630000		'CATG00000045106.1';'TAS1R1'	noncoding_lncRNA_divergent;protein_coding	5000	57	22.4509
1326	1	6625000	6630000		'CATG00000045106.1';'TAS1R1'	noncoding_lncRNA_divergent;protein_coding	1328	1	6635000	6640000	ZBTB48'	'CATG00000045106.1';'KLHL21';'TAS1R1'	noncoding_lncRNA_divergent;protein_coding	10000	10	5.23095
1354	1	6765000	6770000				1355	1	6770000	6775000				5000	52	19.7947
1363	1	6810000	6815000	snoU13'	'snoU13'	noncoding_snoRNA	1364	1	6815000	6820000				5000	27	7.62859
1364	1	6815000	6820000				1366	1	6825000	6830000				10000	10	5.86585
1368	1	6835000	6840000				1369	1	6840000	6845000	CAMTA1';RP11-312B8.1'	'RP11-312B8.1'	noncoding_lncRNA_divergent	5000	51	19.3139
1371	1	6850000	6855000		'CAMTA1'	protein_coding	1373	1	6860000	6865000		'CAMTA1'	protein_coding	10000	16	11.2341
1381	1	6900000	6905000		'CAMTA1';'CATG00000004815.1'	noncoding_lncRNA_divergent;protein_coding	1382	1	6905000	6910000		'CAMTA1'	protein_coding	5000	28	8.56287
1393	1	6960000	6965000		'CAMTA1'	protein_coding	1394	1	6965000	6970000		'CAMTA1'	protein_coding	5000	22	5.66847
1403	1	7010000	7015000		'CAMTA1'	protein_coding	1404	1	7015000	7020000		'CAMTA1'	protein_coding	5000	28	9.39422
1407	1	7030000	7035000		'CAMTA1'	protein_coding	1409	1	7040000	7045000		'CAMTA1'	protein_coding	10000	11	6.6642
1411	1	7050000	7055000		'CAMTA1'	protein_coding	1412	1	7055000	7060000		'CAMTA1'	protein_coding	5000	21	5.51675
1422	1	7105000	7110000		'CAMTA1'	protein_coding	1425	1	7120000	7125000		'CAMTA1'	protein_coding	15000	9	7.40986
1425	1	7120000	7125000		'CAMTA1'	protein_coding	1426	1	7125000	7130000		'CAMTA1'	protein_coding	5000	48	19.5893
1432	1	7155000	7160000		'CAMTA1'	protein_coding	1434	1	7165000	7170000		'CAMTA1'	protein_coding	10000	9	5.136
1440	1	7195000	7200000		'CAMTA1'	protein_coding	1445	1	7220000	7225000		'CAMTA1'	protein_coding	25000	5	4.73359
1449	1	7240000	7245000		'CAMTA1'	protein_coding	1451	1	7250000	7255000		'CAMTA1'	protein_coding	10000	9	4.8854
1457	1	7280000	7285000	RNU1-8P'	'CAMTA1'	protein_coding	1458	1	7285000	7290000		'CAMTA1'	protein_coding	5000	55	23.5959
1458	1	7285000	7290000		'CAMTA1'	protein_coding	1460	1	7295000	7300000		'CAMTA1'	protein_coding	10000	12	7.47476
1470	1	7345000	7350000		'CAMTA1'	protein_coding	1471	1	7350000	7355000		'CAMTA1'	protein_coding	5000	52	22.4818
1478	1	7385000	7390000		'CAMTA1'	protein_coding	1479	1	7390000	7395000		'CAMTA1'	protein_coding	5000	36	12.6135
1479	1	7390000	7395000		'CAMTA1'	protein_coding	1484	1	7415000	7420000		'CAMTA1'	protein_coding	25000	7	6.55021
1484	1	7415000	7420000		'CAMTA1'	protein_coding	1487	1	7430000	7435000	CAMTA1-IT1'	'CAMTA1';'CAMTA1-IT1'	noncoding_sense_intronic;protein_coding	15000	10	8.32951
1511	1	7550000	7555000		'CAMTA1';'CATG00000045327.1'	noncoding_lncRNA_noncoding_antisense;protein_coding	1512	1	7555000	7560000		'CAMTA1'	protein_coding	5000	23	7.34805
1523	1	7610000	7615000		'CAMTA1'	protein_coding	1528	1	7635000	7640000		'CAMTA1'	protein_coding	25000	7	6.77761
1528	1	7635000	7640000		'CAMTA1'	protein_coding	1529	1	7640000	7645000		'CAMTA1'	protein_coding	5000	25	6.41014
1534	1	7665000	7670000		'CAMTA1'	protein_coding	1540	1	7695000	7700000		'CAMTA1'	protein_coding	30000	5	4.99227
1540	1	7695000	7700000		'CAMTA1'	protein_coding	1541	1	7700000	7705000		'CAMTA1'	protein_coding	5000	20	4.77251
1540	1	7695000	7700000		'CAMTA1'	protein_coding	1543	1	7710000	7715000		'CAMTA1'	protein_coding	15000	17	16.2118
1541	1	7700000	7705000		'CAMTA1'	protein_coding	1543	1	7710000	7715000		'CAMTA1'	protein_coding	10000	12	7.64161
1551	1	7750000	7755000	RP11-338N10.1'	'CAMTA1';'CATG00000045390.1';'RP11-338N10.1'	noncoding_lncRNA_lincRNA;protein_coding	1552	1	7755000	7760000	RP11-338N10.2';RP11-338N10.3'	'CAMTA1';'CATG00000045390.1';'RP11-338N10.2'	noncoding_lncRNA_lincRNA;protein_coding	5000	51	21.1254
1555	1	7770000	7775000		'CAMTA1'	protein_coding	1556	1	7775000	7780000		'CAMTA1'	protein_coding	5000	31	11.0255
1559	1	7790000	7795000		'CAMTA1'	protein_coding	1560	1	7795000	7800000	CAMTA1'	'CAMTA1'	protein_coding	5000	45	17.1569
1560	1	7795000	7800000	CAMTA1'	'CAMTA1'	protein_coding	1561	1	7800000	7805000	CAMTA1'	'CAMTA1'	protein_coding	5000	27	8.62657
1564	1	7815000	7820000		'CAMTA1'	protein_coding	1565	1	7820000	7825000		'CAMTA1'	protein_coding	5000	24	6.93608
1570	1	7845000	7850000	PER3'	'PER3'	protein_coding	1571	1	7850000	7855000		'PER3'	protein_coding	5000	43	17.6048
1571	1	7850000	7855000		'PER3'	protein_coding	1572	1	7855000	7860000		'PER3'	protein_coding	5000	19	4.69808
1573	1	7860000	7865000	PER3'	'PER3';'RP3-467L1.4'	noncoding_lncRNA_divergent;protein_coding	1574	1	7865000	7870000		'PER3';'RP3-467L1.4'	noncoding_lncRNA_divergent;protein_coding	5000	68	34.945
1578	1	7885000	7890000	RP3-467L1.4'	'PER3';'RP3-467L1.4'	noncoding_lncRNA_divergent;protein_coding	1579	1	7890000	7895000		'PER3'	protein_coding	5000	52	22.8238
1579	1	7890000	7895000		'PER3'	protein_coding	1580	1	7895000	7900000	PER3'	'PER3'	protein_coding	5000	21	5.11525
1580	1	7895000	7900000	PER3'	'PER3'	protein_coding	1582	1	7905000	7910000		'PER3';'UTS2'	protein_coding	10000	11	6.16678
1596	1	7975000	7980000		'TNFRSF9'	protein_coding	1597	1	7980000	7985000		'TNFRSF9'	protein_coding	5000	27	8.28057
1597	1	7980000	7985000		'TNFRSF9'	protein_coding	1598	1	7985000	7990000		'TNFRSF9'	protein_coding	5000	24	6.56133
1604	1	8015000	8020000	PARK7'	'PARK7'	protein_coding	1605	1	8020000	8025000	PARK7'	'PARK7'	protein_coding	5000	31	11.3557
1622	1	8105000	8110000		'RP11-431K24.1'	noncoding_lncRNA_divergent	1627	1	8130000	8135000		'CATG00000006781.1';'RP11-431K24.1'	noncoding_lncRNA_divergent;noncoding_lncRNA_noncoding_sense_intronic	25000	6	5.6887
1622	1	8105000	8110000		'RP11-431K24.1'	noncoding_lncRNA_divergent	1630	1	8145000	8150000		'RP11-431K24.1'	noncoding_lncRNA_divergent	40000	7	8.09722
1625	1	8120000	8125000		'CATG00000006780.1';'CTA-215D11.4';'RP11-431K24.1'	noncoding_lncRNA_divergent;noncoding_pseudogene	1626	1	8125000	8130000		'RP11-431K24.1'	noncoding_lncRNA_divergent	5000	49	21.7283
1626	1	8125000	8130000		'RP11-431K24.1'	noncoding_lncRNA_divergent	1627	1	8130000	8135000		'CATG00000006781.1';'RP11-431K24.1'	noncoding_lncRNA_divergent;noncoding_lncRNA_noncoding_sense_intronic	5000	21	5.35861
1632	1	8155000	8160000		'RP11-431K24.1'	noncoding_lncRNA_divergent	1637	1	8180000	8185000		'RP11-431K24.1'	noncoding_lncRNA_divergent	25000	7	7.13013
1635	1	8170000	8175000		'CATG00000006786.1';'RP11-431K24.1'	noncoding_lncRNA_divergent;noncoding_lncRNA_noncoding_sense_intronic	1636	1	8175000	8180000		'RP11-431K24.1'	noncoding_lncRNA_divergent	5000	23	6.68883
1637	1	8180000	8185000		'RP11-431K24.1'	noncoding_lncRNA_divergent	1638	1	8185000	8190000		'CATG00000045682.1';'RP11-431K24.1'	noncoding_lncRNA_divergent;noncoding_lncRNA_intergenic	5000	26	7.90054
1643	1	8210000	8215000		'RP11-431K24.1'	noncoding_lncRNA_divergent	1644	1	8215000	8220000		'RP11-431K24.1'	noncoding_lncRNA_divergent	5000	48	20.8528
1644	1	8215000	8220000		'RP11-431K24.1'	noncoding_lncRNA_divergent	1645	1	8220000	8225000		'RP11-431K24.1'	noncoding_lncRNA_divergent	5000	25	7.19483
1647	1	8230000	8235000		'RP11-431K24.1'	noncoding_lncRNA_divergent	1648	1	8235000	8240000		'RP11-431K24.1'	noncoding_lncRNA_divergent	5000	21	5.43841
1648	1	8235000	8240000		'RP11-431K24.1'	noncoding_lncRNA_divergent	1649	1	8240000	8245000		'RP11-431K24.1'	noncoding_lncRNA_divergent	5000	47	21.8703
1650	1	8245000	8250000	RP11-431K24.2'	'RP11-431K24.1'	noncoding_lncRNA_divergent	1651	1	8250000	8255000	RP11-431K24.2'	'RP11-431K24.1';'RP11-431K24.2'	noncoding_lncRNA_divergent;noncoding_pseudogene	5000	20	5.48782
1680	1	8395000	8400000		'SLC45A1'	protein_coding	1682	1	8405000	8410000		'SLC45A1'	protein_coding	10000	11	6.82087
1687	1	8430000	8435000		'RERE'	protein_coding	1688	1	8435000	8440000		'RERE'	protein_coding	5000	31	10.6371
1688	1	8435000	8440000		'RERE'	protein_coding	1689	1	8440000	8445000		'RERE'	protein_coding	5000	26	7.77143
1695	1	8470000	8475000		'RERE'	protein_coding	1696	1	8475000	8480000		'RERE'	protein_coding	5000	41	16.8164
1696	1	8475000	8480000		'RERE'	protein_coding	1697	1	8480000	8485000	RERE';RP5-1115A15.1'	'RERE';'RP5-1115A15.1'	noncoding_lncRNA_divergent;protein_coding	5000	37	14.2841
1699	1	8490000	8495000		'RERE';'RP5-1115A15.1'	noncoding_lncRNA_divergent;protein_coding	1700	1	8495000	8500000		'RERE';'RP5-1115A15.1'	noncoding_lncRNA_divergent;protein_coding	5000	49	20.1409
1703	1	8510000	8515000		'RERE'	protein_coding	1705	1	8520000	8525000		'RERE'	protein_coding	10000	11	6.59203
1705	1	8520000	8525000		'RERE'	protein_coding	1706	1	8525000	8530000		'RERE'	protein_coding	5000	28	9.22316
1711	1	8550000	8555000		'RERE'	protein_coding	1712	1	8555000	8560000		'RERE'	protein_coding	5000	22	6.41151
1713	1	8560000	8565000		'RERE'	protein_coding	1714	1	8565000	8570000		'RERE'	protein_coding	5000	20	5.7575
1719	1	8590000	8595000		'RERE'	protein_coding	1720	1	8595000	8600000		'RERE'	protein_coding	5000	21	6.18455
1742	1	8705000	8710000		'RERE'	protein_coding	1743	1	8710000	8715000		'RERE'	protein_coding	5000	50	23.2234
1745	1	8720000	8725000		'RERE'	protein_coding	1746	1	8725000	8730000		'RERE'	protein_coding	5000	26	8.45659
1755	1	8770000	8775000		'RERE'	protein_coding	1756	1	8775000	8780000		'RERE'	protein_coding	5000	30	10.8843
1762	1	8805000	8810000	RPL7P11'	'RERE'	protein_coding	1763	1	8810000	8815000	RERE';RPL7P11'	'RERE';'RP4-633I8.1'	noncoding_pseudogene;protein_coding	5000	32	10.2139
1763	1	8810000	8815000	RERE';RPL7P11'	'RERE';'RP4-633I8.1'	noncoding_pseudogene;protein_coding	1764	1	8815000	8820000		'RERE';'RP4-633I8.1'	noncoding_pseudogene;protein_coding	5000	24	6.90257
1767	1	8830000	8835000		'RERE';'RP4-633I8.1'	noncoding_pseudogene;protein_coding	1768	1	8835000	8840000		'RERE';'RP4-633I8.1'	noncoding_pseudogene;protein_coding	5000	34	12.6265
1768	1	8835000	8840000		'RERE';'RP4-633I8.1'	noncoding_pseudogene;protein_coding	1769	1	8840000	8845000		'RERE';'RP4-633I8.1'	noncoding_pseudogene;protein_coding	5000	46	19.4913
1771	1	8850000	8855000		'RERE'	protein_coding	1772	1	8855000	8860000	RP4-633I8.3';Y_RNA'	'RERE';'RP4-633I8.3';'Y_RNA'	noncoding_misc_RNA;noncoding_pseudogene;protein_coding	5000	41	17.6892
1776	1	8875000	8880000	RERE'	'CATG00000008381.1';'RERE'	noncoding_lncRNA_divergent;protein_coding	1777	1	8880000	8885000		'RERE'	protein_coding	5000	22	5.85961
1778	1	8885000	8890000		'RERE'	protein_coding	1780	1	8895000	8900000		'RERE'	protein_coding	10000	9	5.00154
1780	1	8895000	8900000		'RERE'	protein_coding	1781	1	8900000	8905000		'RERE'	protein_coding	5000	21	5.41829
1780	1	8895000	8900000		'RERE'	protein_coding	1784	1	8915000	8920000		'ENO1'	protein_coding	20000	7	6.03806
1790	1	8945000	8950000		'ENO1-AS1'	noncoding_lncRNA_divergent	1791	1	8950000	8955000	HMGN2P17'	'HMGN2P17'	noncoding_pseudogene	5000	26	7.91686
1791	1	8950000	8955000	HMGN2P17'	'HMGN2P17'	noncoding_pseudogene	1792	1	8955000	8960000				5000	19	4.74853
1797	1	8980000	8985000		'CA6';'RP3-477M7.5'	noncoding_pseudogene;protein_coding	1798	1	8985000	8990000		'CA6';'RP3-477M7.5'	noncoding_pseudogene;protein_coding	5000	47	20.064
1797	1	8980000	8985000		'CA6';'RP3-477M7.5'	noncoding_pseudogene;protein_coding	1804	1	9015000	9020000		'CA6';'CATG00000046061.1'	noncoding_lncRNA_noncoding_antisense;protein_coding	35000	6	6.15829
1804	1	9015000	9020000		'CA6';'CATG00000046061.1'	noncoding_lncRNA_noncoding_antisense;protein_coding	1805	1	9020000	9025000		'CA6';'CATG00000046061.1'	noncoding_lncRNA_noncoding_antisense;protein_coding	5000	22	5.65482
1814	1	9065000	9070000		'SLC2A7'	protein_coding	1816	1	9075000	9080000		'SLC2A7'	protein_coding	10000	13	8.45889
1823	1	9110000	9115000	SLC2A5'	'SLC2A5'	protein_coding	1824	1	9115000	9120000		'SLC2A5'	protein_coding	5000	33	12.1851
1839	1	9190000	9195000		'GPR157'	protein_coding	1843	1	9210000	9215000	MIR34A'	'GPR157';'MIR34A';'RP3-510D11.1'	noncoding_lncRNA_intergenic;noncoding_small_RNA;protein_coding	20000	6	5.00385
1841	1	9200000	9205000		'GPR157';'MIR34A';'RP3-510D11.1'	noncoding_lncRNA_intergenic;noncoding_small_RNA;protein_coding	1843	1	9210000	9215000	MIR34A'	'GPR157';'MIR34A';'RP3-510D11.1'	noncoding_lncRNA_intergenic;noncoding_small_RNA;protein_coding	10000	11	6.74088
1857	1	9280000	9285000				1859	1	9290000	9295000	H6PD'	'CATG00000046120.1';'H6PD'	noncoding_lncRNA_divergent;protein_coding	10000	11	6.42358
1866	1	9325000	9330000	H6PD'	'H6PD'	protein_coding	1869	1	9340000	9345000				15000	7	5.32033
1879	1	9390000	9395000		'SPSB1'	protein_coding	1881	1	9400000	9405000		'SPSB1'	protein_coding	10000	12	8.29034
1901	1	9500000	9505000		'CATG00000011429.1';'RNA5SP40'	noncoding_lncRNA_intergenic;structural_RNA	1902	1	9505000	9510000		'CATG00000011429.1';'RNA5SP40'	noncoding_lncRNA_intergenic;structural_RNA	5000	23	6.38406
1902	1	9505000	9510000		'CATG00000011429.1';'RNA5SP40'	noncoding_lncRNA_intergenic;structural_RNA	1903	1	9510000	9515000		'CATG00000046193.1';'RNA5SP40'	noncoding_sense_overlap_RNA;structural_RNA	5000	22	6.2631
1918	1	9585000	9590000				1919	1	9590000	9595000				5000	20	4.92647
1942	1	9705000	9710000		'PIK3CD';'TMEM201'	protein_coding	1943	1	9710000	9715000	C1orf200';PIK3CD'	'C1orf200';'PIK3CD';'TMEM201'	protein_coding	5000	27	8.61775
1943	1	9710000	9715000	C1orf200';PIK3CD'	'C1orf200';'PIK3CD';'TMEM201'	protein_coding	1945	1	9720000	9725000	RP11-558F24.2'	'CATG00000011942.1';'PIK3CD';'RP11-558F24.2';'TMEM201'	noncoding_pseudogene;noncoding_sense_overlap_RNA;protein_coding	10000	11	7.32946
1957	1	9780000	9785000		'LZIC';'PIK3CD'	protein_coding	1963	1	9810000	9815000	CLSTN1'	'CLSTN1';'LZIC';'PIK3CD'	protein_coding	30000	6	6.74465
1976	1	9875000	9880000		'CLSTN1';'LZIC'	protein_coding	1977	1	9880000	9885000	CLSTN1'	'CLSTN1';'LZIC'	protein_coding	5000	23	6.73676
1977	1	9880000	9885000	CLSTN1'	'CLSTN1';'LZIC'	protein_coding	1978	1	9885000	9890000		'LZIC'	protein_coding	5000	28	8.89783
1978	1	9885000	9890000		'LZIC'	protein_coding	1980	1	9895000	9900000		'CATG00000046280.1';'LZIC'	noncoding_lncRNA_intergenic;protein_coding	10000	10	5.66988
1980	1	9895000	9900000		'CATG00000046280.1';'LZIC'	noncoding_lncRNA_intergenic;protein_coding	1982	1	9905000	9910000	RP11-84A14.5'	'CTNNBIP1';'LZIC';'RP11-84A14.5'	noncoding_lncRNA_noncoding_antisense;protein_coding	10000	11	6.93423
1988	1	9935000	9940000	CTNNBIP1'	'CTNNBIP1';'LZIC'	protein_coding	1991	1	9950000	9955000	CTNNBIP1'	'CTNNBIP1';'LZIC'	protein_coding	15000	7	5.14455
1997	1	9980000	9985000		'LZIC'	protein_coding	1998	1	9985000	9990000		'LZIC'	protein_coding	5000	50	21.0396
2003	1	10010000	10015000		'NMNAT1';'RP11-84A14.4'	noncoding_lncRNA_divergent;protein_coding	2004	1	10015000	10020000		'NMNAT1'	protein_coding	5000	23	6.86143
2012	1	10055000	10060000	RBP7'	'RBP7'	protein_coding	2013	1	10060000	10065000		'RBP7'	protein_coding	5000	81	36.7368
2024	1	10115000	10120000	PGAM1P11';RP11-496H15.2'	'PGAM1P11';'UBE4B'	noncoding_pseudogene;protein_coding	2025	1	10120000	10125000		'UBE4B'	protein_coding	5000	46	19.36
2032	1	10155000	10160000	UBE4B'	'UBE4B'	protein_coding	2033	1	10160000	10165000	UBE4B'	'UBE4B'	protein_coding	5000	22	5.77758
2034	1	10165000	10170000	UBE4B'	'UBE4B'	protein_coding	2035	1	10170000	10175000		'UBE4B'	protein_coding	5000	21	5.3362
2041	1	10200000	10205000		'UBE4B'	protein_coding	2042	1	10205000	10210000		'UBE4B'	protein_coding	5000	61	27.8075
2045	1	10220000	10225000	RNU6-828P'	'RNU6-828P';'UBE4B'	noncoding_snRNA;protein_coding	2046	1	10225000	10230000		'UBE4B'	protein_coding	5000	18	4.8696
2055	1	10270000	10275000	KIF1B'	'CATG00000046393.1';'KIF1B'	noncoding_lncRNA_divergent;protein_coding	2058	1	10285000	10290000	KIF1B';MIR1273D'	'KIF1B';'MIR1273D'	noncoding_miRNA;protein_coding	15000	7	5.03271
2061	1	10300000	10305000		'KIF1B'	protein_coding	2062	1	10305000	10310000		'KIF1B'	protein_coding	5000	24	7.94238
2078	1	10385000	10390000		'KIF1B'	protein_coding	2081	1	10400000	10405000	KIF1B'	'KIF1B'	protein_coding	15000	9	7.11021
2084	1	10415000	10420000		'KIF1B'	protein_coding	2085	1	10420000	10425000	KIF1B'	'KIF1B'	protein_coding	5000	43	17.5145
2092	1	10455000	10460000	PGD'	'CATG00000046418.1';'KIF1B';'PGD'	noncoding_lncRNA_divergent;protein_coding	2093	1	10460000	10465000	PGD'	'PGD'	protein_coding	5000	32	11.2457
2093	1	10460000	10465000	PGD'	'PGD'	protein_coding	2094	1	10465000	10470000		'PGD'	protein_coding	5000	32	11.7021
2093	1	10460000	10465000	PGD'	'PGD'	protein_coding	2095	1	10470000	10475000	PGD'	'PGD'	protein_coding	10000	10	6.02633
2094	1	10465000	10470000		'PGD'	protein_coding	2095	1	10470000	10475000	PGD'	'PGD'	protein_coding	5000	24	7.51266
2106	1	10525000	10530000		'DFFA'	protein_coding	2108	1	10535000	10540000	PEX14'	'PEX14'	protein_coding	10000	9	5.12216
2120	1	10595000	10600000	PEX14'	'PEX14'	protein_coding	2121	1	10600000	10605000		'PEX14'	protein_coding	5000	49	22.3673
2130	1	10645000	10650000		'PEX14'	protein_coding	2131	1	10650000	10655000		'PEX14'	protein_coding	5000	44	18.0969
2155	1	10770000	10775000		'CASZ1';'PEX14'	protein_coding	2157	1	10780000	10785000		'CASZ1';'PEX14'	protein_coding	10000	10	6.0942
2172	1	10855000	10860000	CASZ1'	'CASZ1';'CATG00000046598.1'	noncoding_lncRNA_noncoding_sense_intronic;protein_coding	2173	1	10860000	10865000				5000	21	5.56232
2177	1	10880000	10885000				2178	1	10885000	10890000				5000	21	5.45859
2178	1	10885000	10890000				2179	1	10890000	10895000				5000	28	8.59785
2186	1	10925000	10930000				2187	1	10930000	10935000				5000	37	13.0187
2187	1	10930000	10935000				2189	1	10940000	10945000				10000	21	15.5343
2189	1	10940000	10945000				2190	1	10945000	10950000				5000	61	29.1861
2213	1	11060000	11065000	Y_RNA'	'Y_RNA'	noncoding_misc_RNA	2219	1	11090000	11095000	RP4-635E18.8'	'MASP2';'RP4-635E18.8';'TARDBP'	noncoding_lncRNA_noncoding_antisense;protein_coding	30000	6	6.06773
2224	1	11115000	11120000	SRM'	'CATG00000016066.1';'SRM'	protein_coding	2229	1	11140000	11145000	EXOSC10'	'EXOSC10'	protein_coding	25000	5	4.79445
2237	1	11180000	11185000		'MTOR'	protein_coding	2239	1	11190000	11195000	MTOR'	'MTOR'	protein_coding	10000	9	5.23393
2240	1	11195000	11200000	MTOR'	'MTOR'	protein_coding	2241	1	11200000	11205000	MTOR';MTOR-AS1'	'MTOR';'MTOR-AS1'	noncoding_antisense;protein_coding	5000	44	18.002
2240	1	11195000	11200000	MTOR'	'MTOR'	protein_coding	2255	1	11270000	11275000		'MTOR'	protein_coding	75000	5	5.6711
2241	1	11200000	11205000	MTOR';MTOR-AS1'	'MTOR';'MTOR-AS1'	noncoding_antisense;protein_coding	2242	1	11205000	11210000	MTOR';MTOR-AS1'	'MTOR';'MTOR-AS1'	noncoding_antisense;protein_coding	5000	35	13.1766
2256	1	11275000	11280000		'MTOR'	protein_coding	2257	1	11280000	11285000		'MTOR'	protein_coding	5000	18	4.75296
2262	1	11305000	11310000		'CATG00000017965.1';'MTOR'	noncoding_short_ncRNA;protein_coding	2263	1	11310000	11315000		'MTOR'	protein_coding	5000	22	6.41564
2269	1	11340000	11345000	UBE2V2P3'	'UBE2V2P3';'UBIAD1'	noncoding_pseudogene;protein_coding	2272	1	11355000	11360000		'UBIAD1'	protein_coding	15000	7	5.1271
2277	1	11380000	11385000		'UBIAD1'	protein_coding	2278	1	11385000	11390000		'CATG00000046904.1';'UBIAD1'	protein_coding;uncertain_coding	5000	19	5.14187
2307	1	11530000	11535000				2309	1	11540000	11545000	PTCHD2'	'PTCHD2'	protein_coding	10000	10	5.9839
2324	1	11615000	11620000				2325	1	11620000	11625000				5000	39	15.5382
2330	1	11645000	11650000				2331	1	11650000	11655000				5000	42	16.2012
2363	1	11810000	11815000		'AGTRAP';'DRAXIN'	protein_coding	2364	1	11815000	11820000		'AGTRAP';'DRAXIN'	protein_coding	5000	33	11.2687
2380	1	11895000	11900000		'CLCN6';'NPPA-AS1'	noncoding_lncRNA_intergenic;protein_coding	2387	1	11930000	11935000				35000	6	6.21899
2383	1	11910000	11915000		'NPPA-AS1'	noncoding_lncRNA_intergenic	2387	1	11930000	11935000				20000	6	4.83718
2385	1	11920000	11925000				2387	1	11930000	11935000				10000	11	6.6456
2402	1	12005000	12010000		'PLOD1'	protein_coding	2403	1	12010000	12015000	PLOD1'	'PLOD1'	protein_coding	5000	20	4.99928
2405	1	12020000	12025000	PLOD1'	'PLOD1'	protein_coding	2406	1	12025000	12030000	PLOD1'	'PLOD1'	protein_coding	5000	18	4.92751
2415	1	12070000	12075000		'MFN2';'MIIP'	protein_coding	2416	1	12075000	12080000	MIIP';RP5-1077B9.5'	'CATG00000047270.1';'MIIP';'RP5-1077B9.5'	noncoding_lncRNA_divergent;noncoding_pseudogene;protein_coding	5000	19	4.64329
2422	1	12105000	12110000				2423	1	12110000	12115000		'CATG00000047317.1'	noncoding_lncRNA_divergent	5000	19	4.66449
2423	1	12110000	12115000		'CATG00000047317.1'	noncoding_lncRNA_divergent	2424	1	12115000	12120000		'CATG00000047317.1'	noncoding_lncRNA_divergent	5000	22	5.889
2424	1	12115000	12120000		'CATG00000047317.1'	noncoding_lncRNA_divergent	2425	1	12120000	12125000	TNFRSF8'	'CATG00000047317.1';'TNFRSF8'	noncoding_lncRNA_divergent;protein_coding	5000	23	6.46056
2435	1	12170000	12175000		'TNFRSF8'	protein_coding	2437	1	12180000	12185000	TNFRSF8'	'TNFRSF8'	protein_coding	10000	9	5.33145
2439	1	12190000	12195000		'TNFRSF8'	protein_coding	2440	1	12195000	12200000		'TNFRSF8'	protein_coding	5000	43	17.4326
2463	1	12310000	12315000	VPS13D'	'VPS13D'	protein_coding	2464	1	12315000	12320000		'VPS13D'	protein_coding	5000	48	21.4135
2469	1	12340000	12345000		'VPS13D'	protein_coding	2470	1	12345000	12350000		'VPS13D'	protein_coding	5000	25	7.16292
2474	1	12365000	12370000		'VPS13D'	protein_coding	2475	1	12370000	12375000	VPS13D'	'VPS13D'	protein_coding	5000	59	27.1513
2492	1	12455000	12460000	VPS13D'	'VPS13D'	protein_coding	2493	1	12460000	12465000	VPS13D'	'VPS13D'	protein_coding	5000	24	6.78104
2496	1	12475000	12480000		'VPS13D'	protein_coding	2497	1	12480000	12485000		'VPS13D'	protein_coding	5000	42	15.5734
2496	1	12475000	12480000		'VPS13D'	protein_coding	2509	1	12540000	12545000		'VPS13D'	protein_coding	65000	5	5.62331
2500	1	12495000	12500000		'VPS13D'	protein_coding	2501	1	12500000	12505000		'VPS13D'	protein_coding	5000	32	11.3755
2501	1	12500000	12505000		'VPS13D'	protein_coding	2502	1	12505000	12510000		'VPS13D'	protein_coding	5000	41	15.7919
2505	1	12520000	12525000	VPS13D'	'VPS13D'	protein_coding	2506	1	12525000	12530000	VPS13D'	'VPS13D'	protein_coding	5000	36	13.7357
2509	1	12540000	12545000		'VPS13D'	protein_coding	2510	1	12545000	12550000		'VPS13D'	protein_coding	5000	58	27.0206
2512	1	12555000	12560000	VPS13D'	'VPS13D'	protein_coding	2530	1	12645000	12650000		'DHRS3'	protein_coding	90000	5	5.50727
2534	1	12665000	12670000		'CATG00000047645.1';'DHRS3'	noncoding_lncRNA_noncoding_sense_intronic;protein_coding	2535	1	12670000	12675000		'DHRS3'	protein_coding	5000	20	5.30808
2539	1	12690000	12695000		'DHRS3'	protein_coding	2543	1	12710000	12715000		'AADACL4';'DHRS3'	protein_coding	20000	6	5.01419
2541	1	12700000	12705000	AADACL4'	'AADACL4';'DHRS3'	protein_coding	2543	1	12710000	12715000		'AADACL4';'DHRS3'	protein_coding	10000	15	10.1481
2543	1	12710000	12715000		'AADACL4';'DHRS3'	protein_coding	2546	1	12725000	12730000		'AADACL4'	protein_coding	15000	9	6.9896
2547	1	12730000	12735000				2548	1	12735000	12740000				5000	21	5.24678
2579	1	12890000	12895000	PRAMEF11'	'PRAMEF1';'PRAMEF11'	protein_coding	2590	1	12945000	12950000	PRAMEF4'	'PRAMEF1';'PRAMEF4'	protein_coding	55000	8	10.1669
2581	1	12900000	12905000	RP5-845O24.3'	'PRAMEF1';'RP5-845O24.3'	noncoding_pseudogene;protein_coding	2636	1	13175000	13180000				275000	5	5.6266
2590	1	12945000	12950000	PRAMEF4'	'PRAMEF1';'PRAMEF4'	protein_coding	2672	1	13355000	13360000	PRAMEF5'	'PRAMEF5'	protein_coding	410000	5	7.0415
2597	1	12980000	12985000	RNU6-1072P';RP11-450I1.2'	'PRAMEF1';'PRAMEF7';'RNU6-1072P'	noncoding_snRNA;protein_coding	2677	1	13380000	13385000	RNU6-771P';RP11-219C24.8'	'RNU6-771P';'RP11-219C24.8'	noncoding_pseudogene;noncoding_snRNA	400000	6	8.35478
2757	1	13780000	13785000				2758	1	13785000	13790000				5000	23	6.532
2762	1	13805000	13810000		'LRRC38'	protein_coding	2764	1	13815000	13820000		'CATG00000023630.1';'LRRC38'	noncoding_lncRNA_noncoding_antisense;protein_coding	10000	10	6.03012
2767	1	13830000	13835000		'LRRC38'	protein_coding	2768	1	13835000	13840000	LRRC38';RP4-597A16.2'	'LRRC38';'RP4-597A16.2'	noncoding_antisense;protein_coding	5000	27	8.46643
2785	1	13920000	13925000		'PDPN'	protein_coding	2786	1	13925000	13930000		'PDPN'	protein_coding	5000	53	22.0789
2786	1	13925000	13930000		'PDPN'	protein_coding	2788	1	13935000	13940000		'PDPN'	protein_coding	10000	9	4.76398
2788	1	13935000	13940000		'PDPN'	protein_coding	2789	1	13940000	13945000		'PDPN'	protein_coding	5000	34	11.6807
2801	1	14000000	14005000				2802	1	14005000	14010000				5000	35	11.817
2809	1	14040000	14045000		'PRDM2'	protein_coding	2810	1	14045000	14050000		'PRDM2'	protein_coding	5000	34	13.4211
2821	1	14100000	14105000		'PRDM2'	protein_coding	2822	1	14105000	14110000		'PRDM2'	protein_coding	5000	43	16.7857
2824	1	14115000	14120000		'PRDM2'	protein_coding	2825	1	14120000	14125000		'PRDM2'	protein_coding	5000	20	4.90372
2825	1	14120000	14125000		'PRDM2'	protein_coding	2827	1	14130000	14135000		'PRDM2'	protein_coding	10000	9	5.11937
2826	1	14125000	14130000		'PRDM2'	protein_coding	2827	1	14130000	14135000		'PRDM2'	protein_coding	5000	23	6.74737
2831	1	14150000	14155000		'CATG00000047851.1';'PRDM2'	protein_coding	2832	1	14155000	14160000		'CATG00000047851.1';'PRDM2'	protein_coding	5000	34	10.9538
2832	1	14155000	14160000		'CATG00000047851.1';'PRDM2'	protein_coding	2833	1	14160000	14165000		'PRDM2'	protein_coding	5000	21	5.91933
2834	1	14165000	14170000		'PRDM2'	protein_coding	2835	1	14170000	14175000		'PRDM2'	protein_coding	5000	38	13.9157
2837	1	14180000	14185000		'PRDM2'	protein_coding	2838	1	14185000	14190000		'PRDM2'	protein_coding	5000	23	6.31707
2843	1	14210000	14215000		'PRDM2'	protein_coding	2844	1	14215000	14220000		'KAZN';'PRDM2'	protein_coding	5000	20	5.08089
2844	1	14215000	14220000		'KAZN';'PRDM2'	protein_coding	2845	1	14220000	14225000		'KAZN'	protein_coding	5000	24	6.63758
2860	1	14295000	14300000		'KAZN'	protein_coding	2861	1	14300000	14305000		'KAZN'	protein_coding	5000	24	7.02033
2878	1	14385000	14390000		'KAZN'	protein_coding	2879	1	14390000	14395000		'KAZN'	protein_coding	5000	35	12.3501
2879	1	14390000	14395000		'KAZN'	protein_coding	2881	1	14400000	14405000		'KAZN'	protein_coding	10000	16	10.7041
2881	1	14400000	14405000		'KAZN'	protein_coding	2883	1	14410000	14415000		'KAZN'	protein_coding	10000	12	7.22578
2889	1	14440000	14445000		'KAZN'	protein_coding	2890	1	14445000	14450000	RNU6-1265P'	'KAZN'	protein_coding	5000	41	15.2377
2890	1	14445000	14450000	RNU6-1265P'	'KAZN'	protein_coding	2891	1	14450000	14455000	RNU6-1265P'	'KAZN';'RNU6-1265P'	noncoding_snRNA;protein_coding	5000	58	25.1344
2893	1	14460000	14465000		'KAZN'	protein_coding	2894	1	14465000	14470000		'KAZN'	protein_coding	5000	20	5.49795
2896	1	14475000	14480000		'KAZN'	protein_coding	2897	1	14480000	14485000		'KAZN'	protein_coding	5000	26	8.17943
2897	1	14480000	14485000		'KAZN'	protein_coding	2898	1	14485000	14490000		'KAZN'	protein_coding	5000	19	4.89334
2899	1	14490000	14495000		'KAZN'	protein_coding	2901	1	14500000	14505000		'KAZN'	protein_coding	10000	9	5.20015
2901	1	14500000	14505000		'KAZN'	protein_coding	2902	1	14505000	14510000		'KAZN'	protein_coding	5000	32	10.1775
2902	1	14505000	14510000		'KAZN'	protein_coding	2903	1	14510000	14515000		'KAZN'	protein_coding	5000	26	7.59772
2906	1	14525000	14530000		'KAZN'	protein_coding	2909	1	14540000	14545000		'CATG00000047874.1';'KAZN'	noncoding_lncRNA_divergent;protein_coding	15000	7	5.34013
2909	1	14540000	14545000		'CATG00000047874.1';'KAZN'	noncoding_lncRNA_divergent;protein_coding	2910	1	14545000	14550000	RP11-344F13.1'	'CATG00000047874.1';'KAZN';'RP11-344F13.1'	noncoding_lncRNA_divergent;noncoding_lncRNA_lincRNA;protein_coding	5000	24	6.77772
2911	1	14550000	14555000	RP11-344F13.1'	'CATG00000047874.1';'KAZN'	noncoding_lncRNA_divergent;protein_coding	2912	1	14555000	14560000		'CATG00000047874.1';'KAZN'	noncoding_lncRNA_divergent;protein_coding	5000	38	14.7919
2916	1	14575000	14580000		'CATG00000025100.1';'CATG00000047874.1';'KAZN'	noncoding_lncRNA_divergent;noncoding_lncRNA_intergenic;protein_coding	2917	1	14580000	14585000		'CATG00000047874.1';'KAZN'	noncoding_lncRNA_divergent;protein_coding	5000	80	36.7368
2921	1	14600000	14605000		'CATG00000047874.1';'KAZN'	noncoding_lncRNA_divergent;protein_coding	2925	1	14620000	14625000		'CATG00000025107.1';'CATG00000047874.1';'KAZN'	noncoding_lncRNA_divergent;noncoding_lncRNA_intergenic;protein_coding	20000	7	5.88988
2924	1	14615000	14620000		'CATG00000047874.1';'KAZN'	noncoding_lncRNA_divergent;protein_coding	2925	1	14620000	14625000		'CATG00000025107.1';'CATG00000047874.1';'KAZN'	noncoding_lncRNA_divergent;noncoding_lncRNA_intergenic;protein_coding	5000	21	4.99133
2925	1	14620000	14625000		'CATG00000025107.1';'CATG00000047874.1';'KAZN'	noncoding_lncRNA_divergent;noncoding_lncRNA_intergenic;protein_coding	2926	1	14625000	14630000		'CATG00000047874.1';'KAZN'	noncoding_lncRNA_divergent;protein_coding	5000	34	11.1147
2926	1	14625000	14630000		'CATG00000047874.1';'KAZN'	noncoding_lncRNA_divergent;protein_coding	2927	1	14630000	14635000		'CATG00000047874.1';'KAZN'	noncoding_lncRNA_divergent;protein_coding	5000	52	22.149
2930	1	14645000	14650000		'KAZN'	protein_coding	2931	1	14650000	14655000		'KAZN'	protein_coding	5000	22	5.77163
2948	1	14735000	14740000		'CATG00000047898.1';'KAZN'	noncoding_lncRNA_intergenic;protein_coding	2949	1	14740000	14745000		'CATG00000047898.1';'KAZN'	noncoding_lncRNA_intergenic;protein_coding	5000	28	8.74615
2949	1	14740000	14745000		'CATG00000047898.1';'KAZN'	noncoding_lncRNA_intergenic;protein_coding	2951	1	14750000	14755000		'KAZN'	protein_coding	10000	15	10.3031
2949	1	14740000	14745000		'CATG00000047898.1';'KAZN'	noncoding_lncRNA_intergenic;protein_coding	2973	1	14860000	14865000		'KAZN'	protein_coding	120000	5	5.34546
2958	1	14785000	14790000		'KAZN'	protein_coding	2960	1	14795000	14800000		'KAZN'	protein_coding	10000	10	5.75781
2965	1	14820000	14825000		'CATG00000025126.1';'KAZN'	noncoding_lncRNA_intergenic;protein_coding	2966	1	14825000	14830000		'CATG00000025126.1';'KAZN'	noncoding_lncRNA_intergenic;protein_coding	5000	57	24.9008
2966	1	14825000	14830000		'CATG00000025126.1';'KAZN'	noncoding_lncRNA_intergenic;protein_coding	2968	1	14835000	14840000		'CATG00000025126.1';'CATG00000047909.1';'KAZN'	noncoding_lncRNA_intergenic;protein_coding	10000	17	11.6475
2970	1	14845000	14850000		'CATG00000025126.1';'CATG00000025133.1';'KAZN'	noncoding_lncRNA_intergenic;noncoding_sense_overlap_RNA;protein_coding	2973	1	14860000	14865000		'KAZN'	protein_coding	15000	13	11.248
2973	1	14860000	14865000		'KAZN'	protein_coding	2974	1	14865000	14870000		'KAZN'	protein_coding	5000	20	5.04759
2973	1	14860000	14865000		'KAZN'	protein_coding	2980	1	14895000	14900000		'KAZN'	protein_coding	35000	5	5.04595
2976	1	14875000	14880000		'KAZN'	protein_coding	2977	1	14880000	14885000		'KAZN'	protein_coding	5000	51	20.9846
2977	1	14880000	14885000		'KAZN'	protein_coding	2979	1	14890000	14895000		'KAZN'	protein_coding	10000	10	5.86882
2980	1	14895000	14900000		'KAZN'	protein_coding	2981	1	14900000	14905000		'KAZN'	protein_coding	5000	19	4.77061
2983	1	14910000	14915000		'KAZN'	protein_coding	2984	1	14915000	14920000		'KAZN'	protein_coding	5000	28	9.08555
2984	1	14915000	14920000		'KAZN'	protein_coding	2985	1	14920000	14925000	KAZN'	'CATG00000047937.1';'KAZN'	noncoding_lncRNA_divergent;protein_coding	5000	20	4.85112
2988	1	14935000	14940000		'KAZN'	protein_coding	2989	1	14940000	14945000		'KAZN'	protein_coding	5000	25	7.12949
2990	1	14945000	14950000		'KAZN'	protein_coding	2992	1	14955000	14960000		'KAZN'	protein_coding	10000	11	6.39344
3000	1	14995000	15000000		'KAZN'	protein_coding	3001	1	15000000	15005000		'CATG00000047960.1';'KAZN'	noncoding_lncRNA_noncoding_antisense;protein_coding	5000	36	13.1821
3006	1	15025000	15030000		'CATG00000047960.1';'KAZN'	noncoding_lncRNA_noncoding_antisense;protein_coding	3007	1	15030000	15035000		'CATG00000047960.1';'KAZN'	noncoding_lncRNA_noncoding_antisense;protein_coding	5000	26	8.05339
3015	1	15070000	15075000		'CATG00000047960.1';'KAZN'	noncoding_lncRNA_noncoding_antisense;protein_coding	3016	1	15075000	15080000		'KAZN'	protein_coding	5000	20	4.86299
3016	1	15075000	15080000		'KAZN'	protein_coding	3017	1	15080000	15085000		'CATG00000047967.1';'KAZN'	protein_coding	5000	26	7.72185
3016	1	15075000	15080000		'KAZN'	protein_coding	3018	1	15085000	15090000		'CATG00000047967.1';'KAZN'	protein_coding	10000	9	5.04723
3017	1	15080000	15085000		'CATG00000047967.1';'KAZN'	protein_coding	3018	1	15085000	15090000		'CATG00000047967.1';'KAZN'	protein_coding	5000	66	31.2603
3019	1	15090000	15095000		'CATG00000047967.1';'KAZN'	protein_coding	3020	1	15095000	15100000		'CATG00000047967.1';'KAZN'	protein_coding	5000	38	13.4061
3020	1	15095000	15100000		'CATG00000047967.1';'KAZN'	protein_coding	3021	1	15100000	15105000		'CATG00000047967.1';'KAZN'	protein_coding	5000	24	7.64847
3023	1	15110000	15115000		'KAZN'	protein_coding	3024	1	15115000	15120000		'KAZN'	protein_coding	5000	30	10.9543
3038	1	15185000	15190000		'CATG00000047993.1';'KAZN'	noncoding_lncRNA_noncoding_antisense;protein_coding	3039	1	15190000	15195000		'CATG00000047993.1';'KAZN'	noncoding_lncRNA_noncoding_antisense;protein_coding	5000	54	21.4652
3048	1	15235000	15240000		'CATG00000047993.1';'KAZN'	noncoding_lncRNA_noncoding_antisense;protein_coding	3049	1	15240000	15245000		'KAZN'	protein_coding	5000	31	9.92493
3049	1	15240000	15245000		'KAZN'	protein_coding	3050	1	15245000	15250000	KAZN'	'CATG00000025154.1';'KAZN'	noncoding_lncRNA_noncoding_sense_intronic;protein_coding	5000	43	16.7836
3058	1	15285000	15290000		'KAZN'	protein_coding	3059	1	15290000	15295000		'KAZN'	protein_coding	5000	37	13.471
3059	1	15290000	15295000		'KAZN'	protein_coding	3061	1	15300000	15305000		'KAZN'	protein_coding	10000	12	7.24545
3081	1	15400000	15405000		'KAZN'	protein_coding	3083	1	15410000	15415000		'CATG00000048000.1';'KAZN'	noncoding_lncRNA_noncoding_antisense;protein_coding	10000	11	6.68578
3088	1	15435000	15440000		'KAZN';'TMEM51-AS1'	noncoding_lncRNA_divergent;protein_coding	3091	1	15450000	15455000		'TMEM51-AS1'	noncoding_lncRNA_divergent	15000	7	4.97964
3090	1	15445000	15450000		'TMEM51-AS1'	noncoding_lncRNA_divergent	3091	1	15450000	15455000		'TMEM51-AS1'	noncoding_lncRNA_divergent	5000	36	11.8278
3091	1	15450000	15455000		'TMEM51-AS1'	noncoding_lncRNA_divergent	3093	1	15460000	15465000		'TMEM51-AS1'	noncoding_lncRNA_divergent	10000	11	6.42409
3091	1	15450000	15455000		'TMEM51-AS1'	noncoding_lncRNA_divergent	3116	1	15575000	15580000	FHAD1'	'FHAD1'	protein_coding	125000	5	5.36589
3094	1	15465000	15470000		'TMEM51-AS1'	noncoding_lncRNA_divergent	3095	1	15470000	15475000		'TMEM51-AS1'	noncoding_lncRNA_divergent	5000	31	10.1287
3096	1	15475000	15480000	TMEM51';TMEM51-AS1'	'TMEM51';'TMEM51-AS1'	noncoding_lncRNA_divergent;protein_coding	3097	1	15480000	15485000	TMEM51'	'TMEM51';'TMEM51-AS1'	noncoding_lncRNA_divergent;protein_coding	5000	30	10.2485
3097	1	15480000	15485000	TMEM51'	'TMEM51';'TMEM51-AS1'	noncoding_lncRNA_divergent;protein_coding	3100	1	15495000	15500000	C1orf195'	'C1orf195';'TMEM51'	protein_coding	15000	10	8.32716
3102	1	15505000	15510000		'TMEM51'	protein_coding	3104	1	15515000	15520000	RP1-21O18.3'	'RP1-21O18.3';'TMEM51'	noncoding_pseudogene;protein_coding	10000	14	9.06296
3102	1	15505000	15510000		'TMEM51'	protein_coding	3106	1	15525000	15530000		'TMEM51'	protein_coding	20000	6	5.0375
3104	1	15515000	15520000	RP1-21O18.3'	'RP1-21O18.3';'TMEM51'	noncoding_pseudogene;protein_coding	3106	1	15525000	15530000		'TMEM51'	protein_coding	10000	23	17.9372
3112	1	15555000	15560000		'CATG00000025492.1'	protein_coding	3114	1	15565000	15570000		'CATG00000048062.1';'FHAD1'	noncoding_lncRNA_intergenic;protein_coding	10000	9	5.17291
3115	1	15570000	15575000	FHAD1'	'CATG00000048062.1';'FHAD1'	noncoding_lncRNA_intergenic;protein_coding	3116	1	15575000	15580000	FHAD1'	'FHAD1'	protein_coding	5000	33	11.2212
3117	1	15580000	15585000		'FHAD1'	protein_coding	3119	1	15590000	15595000		'FHAD1'	protein_coding	10000	9	5.5872
3124	1	15615000	15620000		'CATG00000048071.1';'FHAD1'	protein_coding;uncertain_coding	3125	1	15620000	15625000		'CATG00000048071.1';'FHAD1'	protein_coding;uncertain_coding	5000	18	4.92212
3134	1	15665000	15670000	FHAD1';RP3-467K16.2'	'FHAD1';'RP3-467K16.2'	noncoding_lncRNA_noncoding_antisense;protein_coding	3135	1	15670000	15675000	FHAD1';RP3-467K16.2'	'FHAD1';'RP3-467K16.2'	noncoding_lncRNA_noncoding_antisense;protein_coding	5000	26	7.54546
3134	1	15665000	15670000	FHAD1';RP3-467K16.2'	'FHAD1';'RP3-467K16.2'	noncoding_lncRNA_noncoding_antisense;protein_coding	3136	1	15675000	15680000		'FHAD1'	protein_coding	10000	11	6.34583
3135	1	15670000	15675000	FHAD1';RP3-467K16.2'	'FHAD1';'RP3-467K16.2'	noncoding_lncRNA_noncoding_antisense;protein_coding	3136	1	15675000	15680000		'FHAD1'	protein_coding	5000	40	15.021
3140	1	15695000	15700000		'FHAD1'	protein_coding	3143	1	15710000	15715000	FHAD1'	'FHAD1'	protein_coding	15000	7	5.4081
3142	1	15705000	15710000	FHAD1'	'FHAD1'	protein_coding	3143	1	15710000	15715000	FHAD1'	'FHAD1'	protein_coding	5000	36	14.822
3154	1	15765000	15770000	CTRC'	'CTRC';'FHAD1'	protein_coding	3156	1	15775000	15780000		'CTRC';'FHAD1'	protein_coding	10000	8	4.60671
3181	1	15900000	15905000		'AGMAT';'DNAJC16'	protein_coding	3182	1	15905000	15910000		'AGMAT';'DNAJC16'	protein_coding	5000	27	7.95862
3184	1	15915000	15920000		'DNAJC16';'RP4-680D5.2'	noncoding_lncRNA_divergent;protein_coding	3185	1	15920000	15925000		'RP4-680D5.2'	noncoding_lncRNA_divergent	5000	22	6.14793
3188	1	15935000	15940000	RNU7-179P'	'CHCHD2P6'	noncoding_pseudogene	3189	1	15940000	15945000	DDI2';RP4-680D5.4'	'CATG00000048264.1';'DDI2';'RP4-680D5.4'	noncoding_lncRNA_divergent;noncoding_pseudogene;protein_coding	5000	30	10.2751
3199	1	15990000	15995000		'DDI2'	protein_coding	3200	1	15995000	16000000		'DDI2'	protein_coding	5000	24	6.66322
3205	1	16020000	16025000		'PLEKHM2'	protein_coding	3206	1	16025000	16030000		'PLEKHM2'	protein_coding	5000	19	5.47961
3207	1	16030000	16035000		'PLEKHM2'	protein_coding	3208	1	16035000	16040000		'PLEKHM2'	protein_coding	5000	30	9.58051
3220	1	16095000	16100000		'FBLIM1'	protein_coding	3221	1	16100000	16105000	FBLIM1'	'FBLIM1'	protein_coding	5000	20	5.90375
3246	1	16225000	16230000		'SPEN'	protein_coding	3247	1	16230000	16235000		'SPEN'	protein_coding	5000	50	23.6469
3252	1	16255000	16260000		'CATG00000048519.1';'SPEN'	noncoding_lncRNA_noncoding_antisense;protein_coding	3254	1	16265000	16270000	SPEN';ZBTB17'	'SPEN';'ZBTB17'	protein_coding	10000	10	5.8989
3262	1	16305000	16310000				3263	1	16310000	16315000	RP11-5P18.3'	'RP11-5P18.3'	noncoding_pseudogene	5000	22	6.42411
3267	1	16330000	16335000	C1orf64';RP11-5P18.5'	'C1orf64';'RP11-5P18.5'	noncoding_antisense;protein_coding	3268	1	16335000	16340000		'C1orf64';'CLCNKA';'HSPB7'	protein_coding	5000	20	5.10989
3268	1	16335000	16340000		'C1orf64';'CLCNKA';'HSPB7'	protein_coding	3269	1	16340000	16345000	CLCNKA';HSPB7'	'CLCNKA';'HSPB7'	protein_coding	5000	32	10.287
3269	1	16340000	16345000	CLCNKA';HSPB7'	'CLCNKA';'HSPB7'	protein_coding	3271	1	16350000	16355000	CLCNKA'	'CLCNKA'	protein_coding	10000	12	7.35598
3269	1	16340000	16345000	CLCNKA';HSPB7'	'CLCNKA';'HSPB7'	protein_coding	3275	1	16370000	16375000	CLCNKB'	'CLCNKA';'CLCNKB'	protein_coding	30000	6	5.93961
3271	1	16350000	16355000	CLCNKA'	'CLCNKA'	protein_coding	3273	1	16360000	16365000		'CLCNKA';'RP11-5P18.10'	noncoding_pseudogene;protein_coding	10000	15	10.506
3273	1	16360000	16365000		'CLCNKA';'RP11-5P18.10'	noncoding_pseudogene;protein_coding	3278	1	16385000	16390000		'FAM131C'	protein_coding	25000	7	7.19083
3279	1	16390000	16395000		'FAM131C'	protein_coding	3280	1	16395000	16400000	FAM131C'	'FAM131C'	protein_coding	5000	23	6.01503
3279	1	16390000	16395000		'FAM131C'	protein_coding	3282	1	16405000	16410000				15000	7	4.89905
3281	1	16400000	16405000	FAM131C'	'CATG00000028461.1';'CATG00000028577.1';'CATG00000048693.1';'FAM131C'	noncoding_lncRNA_divergent;noncoding_lncRNA_intergenic;protein_coding	3282	1	16405000	16410000				5000	21	5.50822
3282	1	16405000	16410000				3284	1	16415000	16420000				10000	10	5.69434
3282	1	16405000	16410000				3285	1	16420000	16425000				15000	9	7.58671
3284	1	16415000	16420000				3285	1	16420000	16425000				5000	43	17.7992
3287	1	16430000	16435000				3289	1	16440000	16445000				10000	11	7.19117
3310	1	16545000	16550000		'RSG1'	protein_coding	3311	1	16550000	16555000	ANO7P1';C1orf134'	'RSG1'	protein_coding	5000	29	9.11205
3311	1	16550000	16555000	ANO7P1';C1orf134'	'RSG1'	protein_coding	3313	1	16560000	16565000	RSG1'	'CATG00000029684.1';'FBXO42';'RSG1'	noncoding_lncRNA_divergent;protein_coding	10000	17	12.3337
3316	1	16575000	16580000	FBXO42'	'FBXO42'	protein_coding	3336	1	16675000	16680000	FBXO42';SZRD1'	'CATG00000048862.1';'FBXO42';'SZRD1'	noncoding_lncRNA_noncoding_sense_intronic;protein_coding	100000	8	10.22
3319	1	16590000	16595000		'FBXO42'	protein_coding	3321	1	16600000	16605000		'FBXO42'	protein_coding	10000	10	5.88563
3324	1	16615000	16620000		'FBXO42'	protein_coding	3325	1	16620000	16625000		'FBXO42'	protein_coding	5000	35	12.197
3325	1	16620000	16625000		'FBXO42'	protein_coding	3326	1	16625000	16630000		'FBXO42'	protein_coding	5000	24	7.04454
3334	1	16665000	16670000		'FBXO42'	protein_coding	3336	1	16675000	16680000	FBXO42';SZRD1'	'CATG00000048862.1';'FBXO42';'SZRD1'	noncoding_lncRNA_noncoding_sense_intronic;protein_coding	10000	14	10.1043
3343	1	16710000	16715000		'SZRD1'	protein_coding	3344	1	16715000	16720000		'SZRD1'	protein_coding	5000	25	7.10045
3344	1	16715000	16720000		'SZRD1'	protein_coding	3347	1	16730000	16735000	SPATA21'	'SPATA21'	protein_coding	15000	7	5.20974
3344	1	16715000	16720000		'SZRD1'	protein_coding	3379	1	16890000	16895000		'CATG00000048953.1';'CROCCP2';'NBPF1'	noncoding_lncRNA_divergent;noncoding_lncRNA_intergenic;protein_coding	175000	5	4.94401
3345	1	16720000	16725000		'SPATA21';'SZRD1'	protein_coding	3347	1	16730000	16735000	SPATA21'	'SPATA21'	protein_coding	10000	22	17.9706
3349	1	16740000	16745000		'SPATA21'	protein_coding	3351	1	16750000	16755000		'SPATA21'	protein_coding	10000	11	6.86204
3357	1	16780000	16785000	NECAP2'	'CROCCP3';'NECAP2'	noncoding_pseudogene;protein_coding	3359	1	16790000	16795000		'CROCCP3';'NECAP2';'RP4-798A10.2'	noncoding_lncRNA_lincRNA;noncoding_pseudogene;protein_coding	10000	9	5.14644
3357	1	16780000	16785000	NECAP2'	'CROCCP3';'NECAP2'	noncoding_pseudogene;protein_coding	3372	1	16855000	16860000	U1'	'CROCCP2'	noncoding_lncRNA_divergent	75000	5	5.17125
3368	1	16835000	16840000	RNU1-1'	'CROCCP2'	noncoding_lncRNA_divergent	3372	1	16855000	16860000	U1'	'CROCCP2'	noncoding_lncRNA_divergent	20000	9	7.66196
3368	1	16835000	16840000	RNU1-1'	'CROCCP2'	noncoding_lncRNA_divergent	3379	1	16890000	16895000		'CATG00000048953.1';'CROCCP2';'NBPF1'	noncoding_lncRNA_divergent;noncoding_lncRNA_intergenic;protein_coding	55000	8	8.37454
3368	1	16835000	16840000	RNU1-1'	'CROCCP2'	noncoding_lncRNA_divergent	3388	1	16935000	16940000	NBPF1'	'CATG00000031621.1';'CATG00000048953.1';'CROCCP2';'NBPF1'	noncoding_lncRNA_divergent;noncoding_lncRNA_intergenic;protein_coding	100000	10	11.854
3368	1	16835000	16840000	RNU1-1'	'CROCCP2'	noncoding_lncRNA_divergent	3393	1	16960000	16965000	CROCCP2'	'CATG00000048953.1';'CROCCP2'	noncoding_lncRNA_divergent;noncoding_lncRNA_intergenic	125000	5	4.97658
3368	1	16835000	16840000	RNU1-1'	'CROCCP2'	noncoding_lncRNA_divergent	3395	1	16970000	16975000	CROCCP2';MST1P2'	'CATG00000048953.1';'CROCCP2';'MST1P2'	noncoding_lncRNA_divergent;noncoding_lncRNA_intergenic;noncoding_pseudogene	135000	5	5.00444
3368	1	16835000	16840000	RNU1-1'	'CROCCP2'	noncoding_lncRNA_divergent	3409	1	17040000	17045000				205000	5	5.35762
3368	1	16835000	16840000	RNU1-1'	'CROCCP2'	noncoding_lncRNA_divergent	3414	1	17065000	17070000	CROCC';RNU1-4'	'RNU1-4'	noncoding_snRNA	230000	10	13.0485
3368	1	16835000	16840000	RNU1-1'	'CROCCP2'	noncoding_lncRNA_divergent	3445	1	17220000	17225000	RNU1-2'	'CATG00000049010.1';'RNU1-2'	noncoding_lncRNA_intergenic;noncoding_small_RNA	385000	10	13.1896
3368	1	16835000	16840000	RNU1-1'	'CROCCP2'	noncoding_lncRNA_divergent	46984	1	234915000	234920000		'CATG00000039917.1'	uncertain_coding	218080000	7	8.60464
3370	1	16845000	16850000	RP4-798A10.4'	'CROCCP2';'RP4-798A10.4'	noncoding_lncRNA_divergent;noncoding_lncRNA_intergenic	3371	1	16850000	16855000		'CROCCP2'	noncoding_lncRNA_divergent	5000	38	16.6847
3370	1	16845000	16850000	RP4-798A10.4'	'CROCCP2';'RP4-798A10.4'	noncoding_lncRNA_divergent;noncoding_lncRNA_intergenic	3372	1	16855000	16860000	U1'	'CROCCP2'	noncoding_lncRNA_divergent	10000	12	7.18097
3372	1	16855000	16860000	U1'	'CROCCP2'	noncoding_lncRNA_divergent	3379	1	16890000	16895000		'CATG00000048953.1';'CROCCP2';'NBPF1'	noncoding_lncRNA_divergent;noncoding_lncRNA_intergenic;protein_coding	35000	14	15.4329
3372	1	16855000	16860000	U1'	'CROCCP2'	noncoding_lncRNA_divergent	3387	1	16930000	16935000	NBPF1'	'CATG00000048953.1';'CROCCP2';'NBPF1'	noncoding_lncRNA_divergent;noncoding_lncRNA_intergenic;protein_coding	75000	11	13.2141
3372	1	16855000	16860000	U1'	'CROCCP2'	noncoding_lncRNA_divergent	3388	1	16935000	16940000	NBPF1'	'CATG00000031621.1';'CATG00000048953.1';'CROCCP2';'NBPF1'	noncoding_lncRNA_divergent;noncoding_lncRNA_intergenic;protein_coding	80000	8	8.66489
3372	1	16855000	16860000	U1'	'CROCCP2'	noncoding_lncRNA_divergent	3391	1	16950000	16955000		'CATG00000048953.1';'CROCCP2'	noncoding_lncRNA_divergent;noncoding_lncRNA_intergenic	95000	7	7.56063
3372	1	16855000	16860000	U1'	'CROCCP2'	noncoding_lncRNA_divergent	3393	1	16960000	16965000	CROCCP2'	'CATG00000048953.1';'CROCCP2'	noncoding_lncRNA_divergent;noncoding_lncRNA_intergenic	105000	5	4.82235
3372	1	16855000	16860000	U1'	'CROCCP2'	noncoding_lncRNA_divergent	3395	1	16970000	16975000	CROCCP2';MST1P2'	'CATG00000048953.1';'CROCCP2';'MST1P2'	noncoding_lncRNA_divergent;noncoding_lncRNA_intergenic;noncoding_pseudogene	115000	11	13.1198
3372	1	16855000	16860000	U1'	'CROCCP2'	noncoding_lncRNA_divergent	3404	1	17015000	17020000	ESPNP'	'ESPNP'	noncoding_pseudogene	160000	5	4.96697
3372	1	16855000	16860000	U1'	'CROCCP2'	noncoding_lncRNA_divergent	3411	1	17050000	17055000		'CATG00000032763.1'	noncoding_lncRNA_intergenic	195000	8	9.18263
3372	1	16855000	16860000	U1'	'CROCCP2'	noncoding_lncRNA_divergent	3441	1	17200000	17205000	U1'	'U1'	noncoding_lncRNA_intergenic	345000	11	13.8967
3372	1	16855000	16860000	U1'	'CROCCP2'	noncoding_lncRNA_divergent	46984	1	234915000	234920000		'CATG00000039917.1'	uncertain_coding	218060000	12	16.2571
3376	1	16875000	16880000	AL355149.1';RP5-875O13.6'	'AL355149.1';'CATG00000048953.1';'CROCCP2';'RP5-875O13.6'	noncoding_lncRNA_divergent;noncoding_lncRNA_intergenic;noncoding_miRNA;noncoding_pseudogene	3437	1	17180000	17185000	MIR3675';RP11-108M9.1';RP11-108M9.2'	'RP11-108M9.2'	noncoding_lncRNA_lincRNA	305000	8	10.7334
3379	1	16890000	16895000		'CATG00000048953.1';'CROCCP2';'NBPF1'	noncoding_lncRNA_divergent;noncoding_lncRNA_intergenic;protein_coding	3380	1	16895000	16900000	NBPF1'	'CATG00000048953.1';'CROCCP2';'NBPF1'	noncoding_lncRNA_divergent;noncoding_lncRNA_intergenic;protein_coding	5000	39	11.0294
3379	1	16890000	16895000		'CATG00000048953.1';'CROCCP2';'NBPF1'	noncoding_lncRNA_divergent;noncoding_lncRNA_intergenic;protein_coding	3387	1	16930000	16935000	NBPF1'	'CATG00000048953.1';'CROCCP2';'NBPF1'	noncoding_lncRNA_divergent;noncoding_lncRNA_intergenic;protein_coding	40000	11	11.7942
3379	1	16890000	16895000		'CATG00000048953.1';'CROCCP2';'NBPF1'	noncoding_lncRNA_divergent;noncoding_lncRNA_intergenic;protein_coding	3388	1	16935000	16940000	NBPF1'	'CATG00000031621.1';'CATG00000048953.1';'CROCCP2';'NBPF1'	noncoding_lncRNA_divergent;noncoding_lncRNA_intergenic;protein_coding	45000	12	13.1839
3379	1	16890000	16895000		'CATG00000048953.1';'CROCCP2';'NBPF1'	noncoding_lncRNA_divergent;noncoding_lncRNA_intergenic;protein_coding	3389	1	16940000	16945000	NBPF1';RP5-1182A14.5'	'CATG00000031621.1';'CATG00000048953.1';'CROCCP2';'NBPF1';'RP5-1182A14.5'	noncoding_lncRNA_divergent;noncoding_lncRNA_intergenic;noncoding_lncRNA_lincRNA;protein_coding	50000	7	6.97457
3379	1	16890000	16895000		'CATG00000048953.1';'CROCCP2';'NBPF1'	noncoding_lncRNA_divergent;noncoding_lncRNA_intergenic;protein_coding	3391	1	16950000	16955000		'CATG00000048953.1';'CROCCP2'	noncoding_lncRNA_divergent;noncoding_lncRNA_intergenic	60000	8	8.35686
3379	1	16890000	16895000		'CATG00000048953.1';'CROCCP2';'NBPF1'	noncoding_lncRNA_divergent;noncoding_lncRNA_intergenic;protein_coding	3393	1	16960000	16965000	CROCCP2'	'CATG00000048953.1';'CROCCP2'	noncoding_lncRNA_divergent;noncoding_lncRNA_intergenic	70000	12	13.8152
3379	1	16890000	16895000		'CATG00000048953.1';'CROCCP2';'NBPF1'	noncoding_lncRNA_divergent;noncoding_lncRNA_intergenic;protein_coding	3395	1	16970000	16975000	CROCCP2';MST1P2'	'CATG00000048953.1';'CROCCP2';'MST1P2'	noncoding_lncRNA_divergent;noncoding_lncRNA_intergenic;noncoding_pseudogene	80000	9	9.67553
3379	1	16890000	16895000		'CATG00000048953.1';'CROCCP2';'NBPF1'	noncoding_lncRNA_divergent;noncoding_lncRNA_intergenic;protein_coding	3404	1	17015000	17020000	ESPNP'	'ESPNP'	noncoding_pseudogene	125000	8	8.54647
3379	1	16890000	16895000		'CATG00000048953.1';'CROCCP2';'NBPF1'	noncoding_lncRNA_divergent;noncoding_lncRNA_intergenic;protein_coding	3410	1	17045000	17050000	ESPNP'			155000	8	8.52767
3379	1	16890000	16895000		'CATG00000048953.1';'CROCCP2';'NBPF1'	noncoding_lncRNA_divergent;noncoding_lncRNA_intergenic;protein_coding	3417	1	17080000	17085000	MST1L'	'MST1L'	noncoding_pseudogene	190000	5	4.73853
3379	1	16890000	16895000		'CATG00000048953.1';'CROCCP2';'NBPF1'	noncoding_lncRNA_divergent;noncoding_lncRNA_intergenic;protein_coding	29074	1	145365000	145370000		'NBPF10';'RP11-458D21.5'	protein_coding	128475000	8	10.3097
3379	1	16890000	16895000		'CATG00000048953.1';'CROCCP2';'NBPF1'	noncoding_lncRNA_divergent;noncoding_lncRNA_intergenic;protein_coding	46984	1	234915000	234920000		'CATG00000039917.1'	uncertain_coding	218025000	11	13.9538
3380	1	16895000	16900000	NBPF1'	'CATG00000048953.1';'CROCCP2';'NBPF1'	noncoding_lncRNA_divergent;noncoding_lncRNA_intergenic;protein_coding	29604	1	148015000	148020000		'CATG00000074883.1';'NBPF14';'RNVU1-13';'RNVU1-14'	noncoding_lncRNA_intergenic;noncoding_small_RNA;protein_coding	131120000	22	34.7909
3382	1	16905000	16910000	NBPF1'	'CATG00000048953.1';'CROCCP2';'NBPF1'	noncoding_lncRNA_divergent;noncoding_lncRNA_intergenic;protein_coding	3384	1	16915000	16920000		'CATG00000048953.1';'CROCCP2';'NBPF1'	noncoding_lncRNA_divergent;noncoding_lncRNA_intergenic;protein_coding	10000	10	5.29299
3382	1	16905000	16910000	NBPF1'	'CATG00000048953.1';'CROCCP2';'NBPF1'	noncoding_lncRNA_divergent;noncoding_lncRNA_intergenic;protein_coding	3391	1	16950000	16955000		'CATG00000048953.1';'CROCCP2'	noncoding_lncRNA_divergent;noncoding_lncRNA_intergenic	45000	5	4.97542
3382	1	16905000	16910000	NBPF1'	'CATG00000048953.1';'CROCCP2';'NBPF1'	noncoding_lncRNA_divergent;noncoding_lncRNA_intergenic;protein_coding	28924	1	144615000	144620000	RP11-640M9.2'	'RP11-640M9.2'	noncoding_pseudogene	127710000	8	10.9645
3382	1	16905000	16910000	NBPF1'	'CATG00000048953.1';'CROCCP2';'NBPF1'	noncoding_lncRNA_divergent;noncoding_lncRNA_intergenic;protein_coding	29060	1	145295000	145300000		'NBPF10';'NOTCH2NL';'RP11-458D21.5'	protein_coding	128390000	5	6.22568
3384	1	16915000	16920000		'CATG00000048953.1';'CROCCP2';'NBPF1'	noncoding_lncRNA_divergent;noncoding_lncRNA_intergenic;protein_coding	3385	1	16920000	16925000		'CATG00000048953.1';'CROCCP2';'NBPF1'	noncoding_lncRNA_divergent;noncoding_lncRNA_intergenic;protein_coding	5000	26	7.65624
3384	1	16915000	16920000		'CATG00000048953.1';'CROCCP2';'NBPF1'	noncoding_lncRNA_divergent;noncoding_lncRNA_intergenic;protein_coding	3387	1	16930000	16935000	NBPF1'	'CATG00000048953.1';'CROCCP2';'NBPF1'	noncoding_lncRNA_divergent;noncoding_lncRNA_intergenic;protein_coding	15000	8	5.49772
3384	1	16915000	16920000		'CATG00000048953.1';'CROCCP2';'NBPF1'	noncoding_lncRNA_divergent;noncoding_lncRNA_intergenic;protein_coding	3388	1	16935000	16940000	NBPF1'	'CATG00000031621.1';'CATG00000048953.1';'CROCCP2';'NBPF1'	noncoding_lncRNA_divergent;noncoding_lncRNA_intergenic;protein_coding	20000	14	13.719
3384	1	16915000	16920000		'CATG00000048953.1';'CROCCP2';'NBPF1'	noncoding_lncRNA_divergent;noncoding_lncRNA_intergenic;protein_coding	3389	1	16940000	16945000	NBPF1';RP5-1182A14.5'	'CATG00000031621.1';'CATG00000048953.1';'CROCCP2';'NBPF1';'RP5-1182A14.5'	noncoding_lncRNA_divergent;noncoding_lncRNA_intergenic;noncoding_lncRNA_lincRNA;protein_coding	25000	6	5.20312
3384	1	16915000	16920000		'CATG00000048953.1';'CROCCP2';'NBPF1'	noncoding_lncRNA_divergent;noncoding_lncRNA_intergenic;protein_coding	4359	1	21790000	21795000		'NBPF3'	protein_coding	4875000	27	36.7368
3384	1	16915000	16920000		'CATG00000048953.1';'CROCCP2';'NBPF1'	noncoding_lncRNA_divergent;noncoding_lncRNA_intergenic;protein_coding	29059	1	145290000	145295000	NBPF10';NOTCH2NL'	'NBPF10';'NOTCH2NL';'RP11-458D21.5'	protein_coding	128375000	11	14.9009
3384	1	16915000	16920000		'CATG00000048953.1';'CROCCP2';'NBPF1'	noncoding_lncRNA_divergent;noncoding_lncRNA_intergenic;protein_coding	29060	1	145295000	145300000		'NBPF10';'NOTCH2NL';'RP11-458D21.5'	protein_coding	128380000	10	14.1529
3384	1	16915000	16920000		'CATG00000048953.1';'CROCCP2';'NBPF1'	noncoding_lncRNA_divergent;noncoding_lncRNA_intergenic;protein_coding	29669	1	148340000	148345000		'NBPF20'	protein_coding	131425000	8	10.6288
3386	1	16925000	16930000	NBPF1'	'CATG00000048953.1';'CROCCP2';'NBPF1'	noncoding_lncRNA_divergent;noncoding_lncRNA_intergenic;protein_coding	3387	1	16930000	16935000	NBPF1'	'CATG00000048953.1';'CROCCP2';'NBPF1'	noncoding_lncRNA_divergent;noncoding_lncRNA_intergenic;protein_coding	5000	53	19.4598
3386	1	16925000	16930000	NBPF1'	'CATG00000048953.1';'CROCCP2';'NBPF1'	noncoding_lncRNA_divergent;noncoding_lncRNA_intergenic;protein_coding	3388	1	16935000	16940000	NBPF1'	'CATG00000031621.1';'CATG00000048953.1';'CROCCP2';'NBPF1'	noncoding_lncRNA_divergent;noncoding_lncRNA_intergenic;protein_coding	10000	11	5.55214
3386	1	16925000	16930000	NBPF1'	'CATG00000048953.1';'CROCCP2';'NBPF1'	noncoding_lncRNA_divergent;noncoding_lncRNA_intergenic;protein_coding	3418	1	17085000	17090000	MST1L'	'MST1L'	noncoding_pseudogene	160000	5	5.30968
3386	1	16925000	16930000	NBPF1'	'CATG00000048953.1';'CROCCP2';'NBPF1'	noncoding_lncRNA_divergent;noncoding_lncRNA_intergenic;protein_coding	29824	1	149115000	149120000	PFN1P12'	'NBPF23';'PFN1P12'	noncoding_pseudogene	132190000	5	6.55083
3387	1	16930000	16935000	NBPF1'	'CATG00000048953.1';'CROCCP2';'NBPF1'	noncoding_lncRNA_divergent;noncoding_lncRNA_intergenic;protein_coding	3388	1	16935000	16940000	NBPF1'	'CATG00000031621.1';'CATG00000048953.1';'CROCCP2';'NBPF1'	noncoding_lncRNA_divergent;noncoding_lncRNA_intergenic;protein_coding	5000	183	36.7368
3387	1	16930000	16935000	NBPF1'	'CATG00000048953.1';'CROCCP2';'NBPF1'	noncoding_lncRNA_divergent;noncoding_lncRNA_intergenic;protein_coding	3393	1	16960000	16965000	CROCCP2'	'CATG00000048953.1';'CROCCP2'	noncoding_lncRNA_divergent;noncoding_lncRNA_intergenic	30000	7	6.39526
3388	1	16935000	16940000	NBPF1'	'CATG00000031621.1';'CATG00000048953.1';'CROCCP2';'NBPF1'	noncoding_lncRNA_divergent;noncoding_lncRNA_intergenic;protein_coding	3389	1	16940000	16945000	NBPF1';RP5-1182A14.5'	'CATG00000031621.1';'CATG00000048953.1';'CROCCP2';'NBPF1';'RP5-1182A14.5'	noncoding_lncRNA_divergent;noncoding_lncRNA_intergenic;noncoding_lncRNA_lincRNA;protein_coding	5000	73	29.5416
3388	1	16935000	16940000	NBPF1'	'CATG00000031621.1';'CATG00000048953.1';'CROCCP2';'NBPF1'	noncoding_lncRNA_divergent;noncoding_lncRNA_intergenic;protein_coding	3391	1	16950000	16955000		'CATG00000048953.1';'CROCCP2'	noncoding_lncRNA_divergent;noncoding_lncRNA_intergenic	15000	17	14.8538
3388	1	16935000	16940000	NBPF1'	'CATG00000031621.1';'CATG00000048953.1';'CROCCP2';'NBPF1'	noncoding_lncRNA_divergent;noncoding_lncRNA_intergenic;protein_coding	3393	1	16960000	16965000	CROCCP2'	'CATG00000048953.1';'CROCCP2'	noncoding_lncRNA_divergent;noncoding_lncRNA_intergenic	25000	6	4.7226
3388	1	16935000	16940000	NBPF1'	'CATG00000031621.1';'CATG00000048953.1';'CROCCP2';'NBPF1'	noncoding_lncRNA_divergent;noncoding_lncRNA_intergenic;protein_coding	3395	1	16970000	16975000	CROCCP2';MST1P2'	'CATG00000048953.1';'CROCCP2';'MST1P2'	noncoding_lncRNA_divergent;noncoding_lncRNA_intergenic;noncoding_pseudogene	35000	10	10.4743
3388	1	16935000	16940000	NBPF1'	'CATG00000031621.1';'CATG00000048953.1';'CROCCP2';'NBPF1'	noncoding_lncRNA_divergent;noncoding_lncRNA_intergenic;protein_coding	3404	1	17015000	17020000	ESPNP'	'ESPNP'	noncoding_pseudogene	80000	8	8.94394
3388	1	16935000	16940000	NBPF1'	'CATG00000031621.1';'CATG00000048953.1';'CROCCP2';'NBPF1'	noncoding_lncRNA_divergent;noncoding_lncRNA_intergenic;protein_coding	4359	1	21790000	21795000		'NBPF3'	protein_coding	4855000	7	8.61632
3388	1	16935000	16940000	NBPF1'	'CATG00000031621.1';'CATG00000048953.1';'CROCCP2';'NBPF1'	noncoding_lncRNA_divergent;noncoding_lncRNA_intergenic;protein_coding	46984	1	234915000	234920000		'CATG00000039917.1'	uncertain_coding	217980000	6	6.847
3389	1	16940000	16945000	NBPF1';RP5-1182A14.5'	'CATG00000031621.1';'CATG00000048953.1';'CROCCP2';'NBPF1';'RP5-1182A14.5'	noncoding_lncRNA_divergent;noncoding_lncRNA_intergenic;noncoding_lncRNA_lincRNA;protein_coding	3391	1	16950000	16955000		'CATG00000048953.1';'CROCCP2'	noncoding_lncRNA_divergent;noncoding_lncRNA_intergenic	10000	16	10.0675
3391	1	16950000	16955000		'CATG00000048953.1';'CROCCP2'	noncoding_lncRNA_divergent;noncoding_lncRNA_intergenic	3393	1	16960000	16965000	CROCCP2'	'CATG00000048953.1';'CROCCP2'	noncoding_lncRNA_divergent;noncoding_lncRNA_intergenic	10000	29	22.0375
3391	1	16950000	16955000		'CATG00000048953.1';'CROCCP2'	noncoding_lncRNA_divergent;noncoding_lncRNA_intergenic	3395	1	16970000	16975000	CROCCP2';MST1P2'	'CATG00000048953.1';'CROCCP2';'MST1P2'	noncoding_lncRNA_divergent;noncoding_lncRNA_intergenic;noncoding_pseudogene	20000	9	7.60495
3393	1	16960000	16965000	CROCCP2'	'CATG00000048953.1';'CROCCP2'	noncoding_lncRNA_divergent;noncoding_lncRNA_intergenic	3395	1	16970000	16975000	CROCCP2';MST1P2'	'CATG00000048953.1';'CROCCP2';'MST1P2'	noncoding_lncRNA_divergent;noncoding_lncRNA_intergenic;noncoding_pseudogene	10000	13	6.91055
3393	1	16960000	16965000	CROCCP2'	'CATG00000048953.1';'CROCCP2'	noncoding_lncRNA_divergent;noncoding_lncRNA_intergenic	3417	1	17080000	17085000	MST1L'	'MST1L'	noncoding_pseudogene	120000	5	5.06532
3394	1	16965000	16970000		'CATG00000048953.1';'CROCCP2'	noncoding_lncRNA_divergent;noncoding_lncRNA_intergenic	3395	1	16970000	16975000	CROCCP2';MST1P2'	'CATG00000048953.1';'CROCCP2';'MST1P2'	noncoding_lncRNA_divergent;noncoding_lncRNA_intergenic;noncoding_pseudogene	5000	37	12.0247
3395	1	16970000	16975000	CROCCP2';MST1P2'	'CATG00000048953.1';'CROCCP2';'MST1P2'	noncoding_lncRNA_divergent;noncoding_lncRNA_intergenic;noncoding_pseudogene	3396	1	16975000	16980000		'CATG00000048953.1';'MST1P2'	noncoding_lncRNA_intergenic;noncoding_pseudogene	5000	24	5.77328
3395	1	16970000	16975000	CROCCP2';MST1P2'	'CATG00000048953.1';'CROCCP2';'MST1P2'	noncoding_lncRNA_divergent;noncoding_lncRNA_intergenic;noncoding_pseudogene	3404	1	17015000	17020000	ESPNP'	'ESPNP'	noncoding_pseudogene	45000	5	4.76932
3395	1	16970000	16975000	CROCCP2';MST1P2'	'CATG00000048953.1';'CROCCP2';'MST1P2'	noncoding_lncRNA_divergent;noncoding_lncRNA_intergenic;noncoding_pseudogene	3411	1	17050000	17055000		'CATG00000032763.1'	noncoding_lncRNA_intergenic	80000	5	5.19649
3395	1	16970000	16975000	CROCCP2';MST1P2'	'CATG00000048953.1';'CROCCP2';'MST1P2'	noncoding_lncRNA_divergent;noncoding_lncRNA_intergenic;noncoding_pseudogene	3417	1	17080000	17085000	MST1L'	'MST1L'	noncoding_pseudogene	110000	8	9.18533
3395	1	16970000	16975000	CROCCP2';MST1P2'	'CATG00000048953.1';'CROCCP2';'MST1P2'	noncoding_lncRNA_divergent;noncoding_lncRNA_intergenic;noncoding_pseudogene	3418	1	17085000	17090000	MST1L'	'MST1L'	noncoding_pseudogene	115000	36	36.7368
3395	1	16970000	16975000	CROCCP2';MST1P2'	'CATG00000048953.1';'CROCCP2';'MST1P2'	noncoding_lncRNA_divergent;noncoding_lncRNA_intergenic;noncoding_pseudogene	3422	1	17105000	17110000				135000	6	6.3229
3396	1	16975000	16980000		'CATG00000048953.1';'MST1P2'	noncoding_lncRNA_intergenic;noncoding_pseudogene	3417	1	17080000	17085000	MST1L'	'MST1L'	noncoding_pseudogene	105000	14	19.5105
3402	1	17005000	17010000	AL021920.1'	'AL021920.1';'ESPNP'	noncoding_miRNA;noncoding_pseudogene	46984	1	234915000	234920000		'CATG00000039917.1'	uncertain_coding	217910000	12	17.775
3403	1	17010000	17015000	EIF1AXP1'	'EIF1AXP1';'ESPNP'	noncoding_pseudogene	3404	1	17015000	17020000	ESPNP'	'ESPNP'	noncoding_pseudogene	5000	87	36.7368
3403	1	17010000	17015000	EIF1AXP1'	'EIF1AXP1';'ESPNP'	noncoding_pseudogene	3437	1	17180000	17185000	MIR3675';RP11-108M9.1';RP11-108M9.2'	'RP11-108M9.2'	noncoding_lncRNA_lincRNA	170000	11	15.7201
3404	1	17015000	17020000	ESPNP'	'ESPNP'	noncoding_pseudogene	3437	1	17180000	17185000	MIR3675';RP11-108M9.1';RP11-108M9.2'	'RP11-108M9.2'	noncoding_lncRNA_lincRNA	165000	5	5.67014
3404	1	17015000	17020000	ESPNP'	'ESPNP'	noncoding_pseudogene	46984	1	234915000	234920000		'CATG00000039917.1'	uncertain_coding	217900000	6	7.13225
3422	1	17105000	17110000				46988	1	234935000	234940000				217830000	52	36.7368
3425	1	17120000	17125000				46985	1	234920000	234925000		'CATG00000039917.1'	uncertain_coding	217800000	6	13.627
3455	1	17270000	17275000	CROCC'	'CROCC'	protein_coding	3456	1	17275000	17280000	CROCC'	'CROCC'	protein_coding	5000	29	10.4962
3470	1	17345000	17350000	SDHB'	'SDHB'	protein_coding	3471	1	17350000	17355000	SDHB'	'SDHB'	protein_coding	5000	23	6.27374
3472	1	17355000	17360000		'SDHB'	protein_coding	3473	1	17360000	17365000		'SDHB'	protein_coding	5000	20	5.89967
3484	1	17415000	17420000		'PADI2'	protein_coding	3485	1	17420000	17425000		'PADI2'	protein_coding	5000	21	5.61697
3484	1	17415000	17420000		'PADI2'	protein_coding	3486	1	17425000	17430000		'PADI2'	protein_coding	10000	10	5.84416
3496	1	17475000	17480000				3500	1	17495000	17500000				20000	7	6.36253
3498	1	17485000	17490000	Y_RNA'			3500	1	17495000	17500000				10000	13	8.76935
3500	1	17495000	17500000				3501	1	17500000	17505000				5000	29	9.60998
3507	1	17530000	17535000	PADI1'	'CATG00000049143.1';'PADI1'	noncoding_lncRNA_noncoding_antisense;protein_coding	3509	1	17540000	17545000		'CATG00000049143.1';'PADI1'	noncoding_lncRNA_noncoding_antisense;protein_coding	10000	11	6.71116
3509	1	17540000	17545000		'CATG00000049143.1';'PADI1'	noncoding_lncRNA_noncoding_antisense;protein_coding	3510	1	17545000	17550000	PADI1'	'CATG00000049147.1';'PADI1'	noncoding_lncRNA_divergent;protein_coding	5000	23	6.27023
3509	1	17540000	17545000		'CATG00000049143.1';'PADI1'	noncoding_lncRNA_noncoding_antisense;protein_coding	3513	1	17560000	17565000	PADI1'	'CATG00000049147.1';'PADI1'	noncoding_lncRNA_divergent;protein_coding	20000	7	6.44296
3518	1	17585000	17590000		'PADI3'	protein_coding	3521	1	17600000	17605000	MIR3972'	'MIR3972';'PADI3'	noncoding_miRNA;protein_coding	15000	8	6.56867
3524	1	17615000	17620000				3526	1	17625000	17630000				10000	13	8.76374
3526	1	17625000	17630000				3528	1	17635000	17640000	PADI4'	'PADI4'	protein_coding	10000	9	4.83266
3530	1	17645000	17650000		'PADI4'	protein_coding	3531	1	17650000	17655000		'PADI4'	protein_coding	5000	29	10.612
3533	1	17660000	17665000		'AC004824.2';'PADI4'	protein_coding	3535	1	17670000	17675000	AC004824.2';PADI4'	'AC004824.2';'PADI4'	protein_coding	10000	9	5.15362
3535	1	17670000	17675000	AC004824.2';PADI4'	'AC004824.2';'PADI4'	protein_coding	3537	1	17680000	17685000		'PADI4'	protein_coding	10000	11	6.42946
3537	1	17680000	17685000		'PADI4'	protein_coding	3539	1	17690000	17695000		'PADI4'	protein_coding	10000	11	6.37926
3539	1	17690000	17695000		'PADI4'	protein_coding	3542	1	17705000	17710000		'PADI6'	noncoding_lncRNA_intergenic	15000	7	5.38002
3542	1	17705000	17710000		'PADI6'	noncoding_lncRNA_intergenic	3543	1	17710000	17715000		'PADI6'	noncoding_lncRNA_intergenic	5000	20	5.58873
3557	1	17780000	17785000				3559	1	17790000	17795000				10000	12	7.6973
3562	1	17805000	17810000				3563	1	17810000	17815000				5000	36	13.5098
3565	1	17820000	17825000				3568	1	17835000	17840000		'ARHGEF10L'	protein_coding	15000	8	6.26488
3571	1	17850000	17855000		'ARHGEF10L'	protein_coding	3573	1	17860000	17865000		'ARHGEF10L'	protein_coding	10000	9	5.02524
3600	1	17995000	18000000		'ARHGEF10L'	protein_coding	3601	1	18000000	18005000		'ARHGEF10L'	protein_coding	5000	22	6.30991
3615	1	18070000	18075000		'RP11-473A10.2'	noncoding_lncRNA_intergenic	3617	1	18080000	18085000	ACTL8'	'ACTL8'	protein_coding	10000	10	6.02304
3622	1	18105000	18110000		'ACTL8'	protein_coding	3623	1	18110000	18115000		'ACTL8'	protein_coding	5000	25	6.98779
3645	1	18220000	18225000				3646	1	18225000	18230000				5000	21	5.48273
3649	1	18240000	18245000				3650	1	18245000	18250000				5000	23	5.99141
3650	1	18245000	18250000				3654	1	18265000	18270000				20000	6	4.87693
3653	1	18260000	18265000				3654	1	18265000	18270000				5000	24	6.56188
3654	1	18265000	18270000				3660	1	18295000	18300000				30000	8	8.42067
3665	1	18320000	18325000				3667	1	18330000	18335000		'CATG00000049218.1'	noncoding_lncRNA_intergenic	10000	9	5.08765
3675	1	18370000	18375000				3676	1	18375000	18380000				5000	27	7.94221
3676	1	18375000	18380000				3678	1	18385000	18390000				10000	10	5.89773
3683	1	18410000	18415000				3684	1	18415000	18420000				5000	29	9.57844
3685	1	18420000	18425000				3686	1	18425000	18430000				5000	40	15.1866
3693	1	18460000	18465000		'IGSF21'	protein_coding	3695	1	18470000	18475000		'IGSF21'	protein_coding	10000	16	11.098
3695	1	18470000	18475000		'IGSF21'	protein_coding	3696	1	18475000	18480000		'IGSF21'	protein_coding	5000	27	8.27165
3712	1	18555000	18560000		'IGSF21'	protein_coding	3713	1	18560000	18565000		'IGSF21'	protein_coding	5000	19	4.64143
3716	1	18575000	18580000		'IGSF21'	protein_coding	3717	1	18580000	18585000		'IGSF21'	protein_coding	5000	31	9.30508
3726	1	18625000	18630000		'CATG00000049261.1';'IGSF21'	noncoding_lncRNA_noncoding_antisense;protein_coding	3727	1	18630000	18635000		'CATG00000049261.1';'IGSF21'	noncoding_lncRNA_noncoding_antisense;protein_coding	5000	22	6.20857
3731	1	18650000	18655000		'CATG00000049261.1';'IGSF21'	noncoding_lncRNA_noncoding_antisense;protein_coding	3732	1	18655000	18660000		'CATG00000049261.1';'IGSF21'	noncoding_lncRNA_noncoding_antisense;protein_coding	5000	33	11.399
3749	1	18740000	18745000		'CATG00000038005.1'	noncoding_lncRNA_intergenic	3751	1	18750000	18755000		'CATG00000038005.1'	noncoding_lncRNA_intergenic	10000	10	5.61133
3756	1	18775000	18780000				3757	1	18780000	18785000				5000	78	36.7368
3778	1	18885000	18890000				3779	1	18890000	18895000				5000	20	4.98847
3779	1	18890000	18895000				3782	1	18905000	18910000		'CATG00000049351.1'	uncertain_coding	15000	9	7.351
3779	1	18890000	18895000				3783	1	18910000	18915000				20000	8	7.26973
3782	1	18905000	18910000		'CATG00000049351.1'	uncertain_coding	3783	1	18910000	18915000				5000	23	6.41071
3784	1	18915000	18920000				3801	1	19000000	19005000		'PAX7'	protein_coding	85000	5	5.57548
3800	1	18995000	19000000		'PAX7'	protein_coding	3801	1	19000000	19005000		'PAX7'	protein_coding	5000	29	8.93575
3801	1	19000000	19005000		'PAX7'	protein_coding	3803	1	19010000	19015000		'PAX7'	protein_coding	10000	13	8.52386
3803	1	19010000	19015000		'PAX7'	protein_coding	3804	1	19015000	19020000		'PAX7'	protein_coding	5000	20	4.98695
3803	1	19010000	19015000		'PAX7'	protein_coding	3808	1	19035000	19040000		'PAX7'	protein_coding	25000	6	5.83976
3809	1	19040000	19045000		'PAX7'	protein_coding	3812	1	19055000	19060000		'PAX7'	protein_coding	15000	8	6.49242
3814	1	19065000	19070000		'PAX7'	protein_coding	3816	1	19075000	19080000		'PAX7'	protein_coding	10000	10	5.98244
3821	1	19100000	19105000				3822	1	19105000	19110000				5000	29	8.97247
3831	1	19150000	19155000				3832	1	19155000	19160000				5000	20	4.60763
3832	1	19155000	19160000				3833	1	19160000	19165000				5000	21	5.53283
3834	1	19165000	19170000		'TAS1R2'	protein_coding	3835	1	19170000	19175000		'TAS1R2'	protein_coding	5000	38	13.2888
3835	1	19170000	19175000		'TAS1R2'	protein_coding	3836	1	19175000	19180000		'RP13-279N23.2';'TAS1R2'	protein_coding	5000	33	10.351
3835	1	19170000	19175000		'TAS1R2'	protein_coding	3837	1	19180000	19185000	TAS1R2'	'RP13-279N23.2';'TAS1R2'	protein_coding	10000	13	8.16711
3836	1	19175000	19180000		'RP13-279N23.2';'TAS1R2'	protein_coding	3837	1	19180000	19185000	TAS1R2'	'RP13-279N23.2';'TAS1R2'	protein_coding	5000	45	18.0519
3837	1	19180000	19185000	TAS1R2'	'RP13-279N23.2';'TAS1R2'	protein_coding	3839	1	19190000	19195000		'RP13-279N23.2'	protein_coding	10000	11	6.72429
3839	1	19190000	19195000		'RP13-279N23.2'	protein_coding	3841	1	19200000	19205000		'ALDH4A1';'RP13-279N23.2'	protein_coding	10000	11	6.47902
3847	1	19230000	19235000		'CATG00000038794.1';'IFFO2';'RP13-279N23.2'	protein_coding	3848	1	19235000	19240000	IFFO2'	'CATG00000038794.1';'IFFO2';'RP13-279N23.2'	protein_coding	5000	44	19.3129
3848	1	19235000	19240000	IFFO2'	'CATG00000038794.1';'IFFO2';'RP13-279N23.2'	protein_coding	3895	1	19470000	19475000	UBR4'	'UBR4'	protein_coding	235000	5	5.4553
3850	1	19245000	19250000	RP13-279N23.2'	'IFFO2';'RP13-279N23.2'	protein_coding	3867	1	19330000	19335000		'CATG00000049425.1'	noncoding_lncRNA_intergenic	85000	5	5.65521
3853	1	19260000	19265000		'IFFO2'	protein_coding	3854	1	19265000	19270000		'IFFO2'	protein_coding	5000	26	7.81208
3854	1	19265000	19270000		'IFFO2'	protein_coding	3855	1	19270000	19275000		'IFFO2'	protein_coding	5000	34	11.489
3854	1	19265000	19270000		'IFFO2'	protein_coding	3867	1	19330000	19335000		'CATG00000049425.1'	noncoding_lncRNA_intergenic	65000	5	5.54174
3860	1	19295000	19300000		'CATG00000049410.1'	noncoding_lncRNA_intergenic	3861	1	19300000	19305000		'CATG00000049410.1'	noncoding_lncRNA_intergenic	5000	40	14.9736
3861	1	19300000	19305000		'CATG00000049410.1'	noncoding_lncRNA_intergenic	3862	1	19305000	19310000				5000	21	5.81043
3863	1	19310000	19315000				3864	1	19315000	19320000		'CATG00000049425.1'	noncoding_lncRNA_intergenic	5000	32	10.7266
3863	1	19310000	19315000				3867	1	19330000	19335000		'CATG00000049425.1'	noncoding_lncRNA_intergenic	20000	10	9.89562
3871	1	19350000	19355000				3872	1	19355000	19360000				5000	24	7.64136
3873	1	19360000	19365000				3874	1	19365000	19370000				5000	58	25.3847
3873	1	19360000	19365000				3877	1	19380000	19385000		'CATG00000049436.1'	noncoding_lncRNA_intergenic	20000	6	5.19682
3894	1	19465000	19470000		'UBR4'	protein_coding	3895	1	19470000	19475000	UBR4'	'UBR4'	protein_coding	5000	53	22.0249
3895	1	19470000	19475000	UBR4'	'UBR4'	protein_coding	3896	1	19475000	19480000	UBR4'	'UBR4'	protein_coding	5000	20	4.8255
3895	1	19470000	19475000	UBR4'	'UBR4'	protein_coding	3898	1	19485000	19490000		'UBR4'	protein_coding	15000	7	4.99881
3897	1	19480000	19485000	UBR4'	'UBR4'	protein_coding	3898	1	19485000	19490000		'UBR4'	protein_coding	5000	46	19.2215
3898	1	19485000	19490000		'UBR4'	protein_coding	3899	1	19490000	19495000	UBR4'	'UBR4'	protein_coding	5000	20	4.98078
3899	1	19490000	19495000	UBR4'	'UBR4'	protein_coding	3900	1	19495000	19500000	UBR4'	'UBR4'	protein_coding	5000	35	12.3994
3900	1	19495000	19500000	UBR4'	'UBR4'	protein_coding	3901	1	19500000	19505000	UBR4'	'UBR4'	protein_coding	5000	20	5.1979
3911	1	19550000	19555000	EMC1'	'EMC1';'RP1-43E13.2'	noncoding_lncRNA_divergent;protein_coding	3914	1	19565000	19570000	EMC1'	'EMC1';'RP1-43E13.2'	noncoding_lncRNA_divergent;protein_coding	15000	8	6.49353
3934	1	19665000	19670000		'CAPZB';'CATG00000040062.1';'CATG00000049529.1'	noncoding_lncRNA_noncoding_sense_intronic;protein_coding	3935	1	19670000	19675000		'CAPZB';'CATG00000040062.1'	protein_coding	5000	25	7.90346
3936	1	19675000	19680000		'CAPZB';'CATG00000040062.1'	protein_coding	3937	1	19680000	19685000		'CAPZB';'CATG00000040062.1'	protein_coding	5000	26	7.80576
3955	1	19770000	19775000		'CAPZB'	protein_coding	3956	1	19775000	19780000		'CAPZB';'CATG00000049535.1'	noncoding_lncRNA_noncoding_sense_intronic;protein_coding	5000	48	20.6469
3955	1	19770000	19775000		'CAPZB'	protein_coding	3958	1	19785000	19790000		'CAPZB';'CATG00000049535.1'	noncoding_lncRNA_noncoding_sense_intronic;protein_coding	15000	7	5.0916
3964	1	19815000	19820000		'CATG00000040343.1'	noncoding_lncRNA_divergent	3966	1	19825000	19830000		'CATG00000040343.1'	noncoding_lncRNA_divergent	10000	11	7.05066
3968	1	19835000	19840000	RNU4-28P'	'CATG00000040343.1';'CATG00000049587.1';'RNU4-28P'	noncoding_lncRNA_divergent;noncoding_lncRNA_intergenic;noncoding_small_RNA	3969	1	19840000	19845000		'CATG00000040343.1'	noncoding_lncRNA_divergent	5000	23	6.52921
3969	1	19840000	19845000		'CATG00000040343.1'	noncoding_lncRNA_divergent	3970	1	19845000	19850000		'CATG00000040343.1'	noncoding_lncRNA_divergent	5000	58	26.5233
3974	1	19865000	19870000				3975	1	19870000	19875000				5000	59	27.5395
3974	1	19865000	19870000				3976	1	19875000	19880000				10000	13	8.16044
3975	1	19870000	19875000				3976	1	19875000	19880000				5000	21	5.48817
3977	1	19880000	19885000				3978	1	19885000	19890000				5000	28	9.61252
3979	1	19890000	19895000				3980	1	19895000	19900000				5000	19	4.62256
3997	1	19980000	19985000		'CATG00000049662.1';'HTR6';'MINOS1-NBL1';'NBL1'	noncoding_lncRNA_noncoding_antisense;protein_coding	3998	1	19985000	19990000		'HTR6';'NBL1'	protein_coding	5000	24	6.55376
4002	1	20005000	20010000		'HTR6';'TMCO4'	protein_coding	4004	1	20015000	20020000		'TMCO4'	protein_coding	10000	11	6.82676
4027	1	20130000	20135000				4028	1	20135000	20140000	RNF186';RP11-91K11.2'			5000	29	9.71519
4027	1	20130000	20135000				4030	1	20145000	20150000		'RP11-91K11.2'	noncoding_lncRNA_divergent	15000	7	5.13593
4030	1	20145000	20150000		'RP11-91K11.2'	noncoding_lncRNA_divergent	4033	1	20160000	20165000				15000	7	5.11127
4031	1	20150000	20155000				4033	1	20160000	20165000				10000	9	4.94303
4048	1	20235000	20240000		'OTUD3'	protein_coding	4049	1	20240000	20245000				5000	31	10.4554
4052	1	20255000	20260000				4055	1	20270000	20275000				15000	8	6.15597
4056	1	20275000	20280000				4057	1	20280000	20285000				5000	33	11.67
4057	1	20280000	20285000				4059	1	20290000	20295000				10000	9	5.02083
4059	1	20290000	20295000				4060	1	20295000	20300000	RN7SL304P'	'RN7SL304P'	noncoding_misc_RNA	5000	21	5.11379
4060	1	20295000	20300000	RN7SL304P'	'RN7SL304P'	noncoding_misc_RNA	4061	1	20300000	20305000	PLA2G2A'	'PLA2G2A'	protein_coding	5000	27	8.63166
4060	1	20295000	20300000	RN7SL304P'	'RN7SL304P'	noncoding_misc_RNA	4083	1	20410000	20415000		'PLA2G5'	protein_coding	115000	5	5.43913
4063	1	20310000	20315000		'CATG00000049746.1'	noncoding_lncRNA_intergenic	4064	1	20315000	20320000				5000	80	36.7368
4063	1	20310000	20315000		'CATG00000049746.1'	noncoding_lncRNA_intergenic	4067	1	20330000	20335000				20000	7	6.03705
4065	1	20320000	20325000				4067	1	20330000	20335000				10000	9	5.0337
4070	1	20345000	20350000				4073	1	20360000	20365000		'PLA2G5'	protein_coding	15000	7	5.13453
4074	1	20365000	20370000		'PLA2G5'	protein_coding	4075	1	20370000	20375000		'PLA2G5'	protein_coding	5000	24	6.65133
4080	1	20395000	20400000	PLA2G5'	'PLA2G5'	protein_coding	4081	1	20400000	20405000		'CATG00000049790.1';'PLA2G5'	noncoding_lncRNA_divergent;protein_coding	5000	29	9.08849
4081	1	20400000	20405000		'CATG00000049790.1';'PLA2G5'	noncoding_lncRNA_divergent;protein_coding	4083	1	20410000	20415000		'PLA2G5'	protein_coding	10000	14	9.02289
4082	1	20405000	20410000		'CATG00000049790.1';'PLA2G5'	noncoding_lncRNA_divergent;protein_coding	4083	1	20410000	20415000		'PLA2G5'	protein_coding	5000	32	10.9962
4083	1	20410000	20415000		'PLA2G5'	protein_coding	4084	1	20415000	20420000		'PLA2G5'	protein_coding	5000	46	17.3202
4121	1	20600000	20605000				4123	1	20610000	20615000		'VWA5B1'	protein_coding	10000	9	5.03739
4125	1	20620000	20625000		'RP4-745E8.2';'VWA5B1'	noncoding_lncRNA_noncoding_antisense;protein_coding	4127	1	20630000	20635000	VWA5B1'	'RP4-745E8.2';'VWA5B1'	noncoding_lncRNA_noncoding_antisense;protein_coding	10000	11	6.59125
4136	1	20675000	20680000		'VWA5B1'	protein_coding	4138	1	20685000	20690000		'RP4-749H3.1';'VWA5B1'	noncoding_lncRNA_intergenic;protein_coding	10000	12	7.52091
4137	1	20680000	20685000		'VWA5B1'	protein_coding	4138	1	20685000	20690000		'RP4-749H3.1';'VWA5B1'	noncoding_lncRNA_intergenic;protein_coding	5000	27	8.62953
4140	1	20695000	20700000		'RP4-749H3.1'	noncoding_lncRNA_intergenic	4142	1	20705000	20710000		'CATG00000042498.1';'RP4-749H3.1'	noncoding_lncRNA_intergenic;uncertain_coding	10000	10	6.17285
4144	1	20715000	20720000		'RP4-749H3.1'	noncoding_lncRNA_intergenic	4145	1	20720000	20725000		'RP4-749H3.1'	noncoding_lncRNA_intergenic	5000	42	16.7567
4159	1	20790000	20795000				4160	1	20795000	20800000		'CAMK2N1'	protein_coding	5000	33	11.1275
4160	1	20795000	20800000		'CAMK2N1'	protein_coding	4162	1	20805000	20810000	CAMK2N1'	'CAMK2N1'	protein_coding	10000	9	4.82679
4162	1	20805000	20810000	CAMK2N1'	'CAMK2N1'	protein_coding	4163	1	20810000	20815000	CAMK2N1'	'CAMK2N1';'CATG00000043245.1'	protein_coding	5000	19	4.77662
4174	1	20865000	20870000		'CATG00000049924.1'	noncoding_lncRNA_divergent	4175	1	20870000	20875000		'CATG00000049924.1'	noncoding_lncRNA_divergent	5000	19	5.07752
4181	1	20900000	20905000				4194	1	20965000	20970000	PINK1'	'PINK1';'PINK1-AS'	noncoding_lncRNA_noncoding_antisense;protein_coding	65000	6	6.79287
4182	1	20905000	20910000				4183	1	20910000	20915000	CDA'	'CATG00000049934.1'	noncoding_lncRNA_intergenic	5000	36	14.1734
4189	1	20940000	20945000		'CDA'	protein_coding	4190	1	20945000	20950000		'CDA'	protein_coding	5000	23	6.25162
4194	1	20965000	20970000	PINK1'	'PINK1';'PINK1-AS'	noncoding_lncRNA_noncoding_antisense;protein_coding	4197	1	20980000	20985000	DDOST'	'DDOST'	protein_coding	15000	7	5.30208
4194	1	20965000	20970000	PINK1'	'PINK1';'PINK1-AS'	noncoding_lncRNA_noncoding_antisense;protein_coding	4198	1	20985000	20990000	DDOST';KIF17'	'CATG00000044100.1';'DDOST';'KIF17'	noncoding_lncRNA_divergent;protein_coding	20000	8	7.63964
4197	1	20980000	20985000	DDOST'	'DDOST'	protein_coding	4198	1	20985000	20990000	DDOST';KIF17'	'CATG00000044100.1';'DDOST';'KIF17'	noncoding_lncRNA_divergent;protein_coding	5000	40	16.8192
4245	1	21220000	21225000		'EIF4G3'	protein_coding	4246	1	21225000	21230000	EIF4G3'	'EIF4G3'	protein_coding	5000	33	11.6035
4248	1	21235000	21240000		'EIF4G3'	protein_coding	4250	1	21245000	21250000		'EIF4G3'	protein_coding	10000	14	9.17095
4250	1	21245000	21250000		'EIF4G3'	protein_coding	4251	1	21250000	21255000		'EIF4G3'	protein_coding	5000	67	33.4046
4258	1	21285000	21290000		'EIF4G3'	protein_coding	4259	1	21290000	21295000		'EIF4G3'	protein_coding	5000	25	7.09777
4266	1	21325000	21330000	RPS15AP6'	'EIF4G3'	protein_coding	4267	1	21330000	21335000	RPS15AP6'	'EIF4G3';'RPS15AP6'	noncoding_pseudogene;protein_coding	5000	24	7.97026
4269	1	21340000	21345000		'EIF4G3'	protein_coding	4270	1	21345000	21350000		'EIF4G3'	protein_coding	5000	38	15.9866
4273	1	21360000	21365000		'EIF4G3'	protein_coding	4274	1	21365000	21370000		'EIF4G3'	protein_coding	5000	36	13.5056
4281	1	21400000	21405000	RP11-487E1.2'	'EIF4G3';'RP11-487E1.2'	noncoding_pseudogene;protein_coding	4282	1	21405000	21410000		'EIF4G3'	protein_coding	5000	39	15.5071
4282	1	21405000	21410000		'EIF4G3'	protein_coding	4283	1	21410000	21415000	EIF4G3'	'EIF4G3'	protein_coding	5000	27	9.24432
4294	1	21465000	21470000		'EIF4G3'	protein_coding	4295	1	21470000	21475000		'EIF4G3'	protein_coding	5000	22	6.04116
4297	1	21480000	21485000		'EIF4G3'	protein_coding	4298	1	21485000	21490000	HSPE1P27'	'EIF4G3';'HSPE1P27'	noncoding_pseudogene;protein_coding	5000	37	16.2106
4304	1	21515000	21520000				4307	1	21530000	21535000				15000	7	5.38072
4307	1	21530000	21535000				4312	1	21555000	21560000		'ECE1'	protein_coding	25000	5	4.60715
4311	1	21550000	21555000		'ECE1'	protein_coding	4312	1	21555000	21560000		'ECE1'	protein_coding	5000	36	14.3744
4313	1	21560000	21565000	ECE1'	'CATG00000046664.1';'ECE1'	noncoding_lncRNA_divergent;protein_coding	4314	1	21565000	21570000	ECE1'	'CATG00000046664.1';'ECE1'	noncoding_lncRNA_divergent;protein_coding	5000	58	24.9562
4313	1	21560000	21565000	ECE1'	'CATG00000046664.1';'ECE1'	noncoding_lncRNA_divergent;protein_coding	4343	1	21710000	21715000		'CATG00000047281.1'	noncoding_lncRNA_divergent	150000	5	5.48994
4317	1	21580000	21585000	ECE1'	'ECE1'	protein_coding	4319	1	21590000	21595000	RP3-329E20.2'	'CATG00000046826.1';'ECE1';'RP3-329E20.2'	noncoding_antisense;noncoding_lncRNA_noncoding_antisense;protein_coding	10000	13	7.98344
4319	1	21590000	21595000	RP3-329E20.2'	'CATG00000046826.1';'ECE1';'RP3-329E20.2'	noncoding_antisense;noncoding_lncRNA_noncoding_antisense;protein_coding	4320	1	21595000	21600000		'CATG00000046973.1';'ECE1'	noncoding_lncRNA_divergent;protein_coding	5000	26	7.62433
4319	1	21590000	21595000	RP3-329E20.2'	'CATG00000046826.1';'ECE1';'RP3-329E20.2'	noncoding_antisense;noncoding_lncRNA_noncoding_antisense;protein_coding	4330	1	21645000	21650000		'ECE1'	protein_coding	55000	5	5.67544
4324	1	21615000	21620000	ECE1';RP5-1071N3.1'	'ECE1';'RP5-1071N3.1'	noncoding_lncRNA_divergent;protein_coding	4327	1	21630000	21635000		'ECE1';'RP5-1071N3.1'	noncoding_lncRNA_divergent;protein_coding	15000	7	5.03644
4325	1	21620000	21625000	ECE1';RP5-1071N3.1'	'ECE1';'RP5-1071N3.1'	noncoding_lncRNA_divergent;protein_coding	4327	1	21630000	21635000		'ECE1';'RP5-1071N3.1'	noncoding_lncRNA_divergent;protein_coding	10000	18	13.1291
4327	1	21630000	21635000		'ECE1';'RP5-1071N3.1'	noncoding_lncRNA_divergent;protein_coding	4329	1	21640000	21645000		'ECE1'	protein_coding	10000	10	6.03445
4346	1	21725000	21730000	PPP1R11P1'	'PPP1R11P1'	noncoding_pseudogene	4347	1	21730000	21735000				5000	33	11.6056
4355	1	21770000	21775000	NBPF3'	'NBPF3'	protein_coding	4356	1	21775000	21780000		'NBPF3'	protein_coding	5000	21	5.59421
4359	1	21790000	21795000		'NBPF3'	protein_coding	4360	1	21795000	21800000	NBPF3'	'NBPF3'	protein_coding	5000	51	21.5535
4361	1	21800000	21805000	NBPF3'	'NBPF3'	protein_coding	4362	1	21805000	21810000		'NBPF3'	protein_coding	5000	25	7.67899
4363	1	21810000	21815000		'NBPF3'	protein_coding	4366	1	21825000	21830000				15000	8	6.62783
4366	1	21825000	21830000				4367	1	21830000	21835000	ALPL'			5000	21	5.39271
4367	1	21830000	21835000	ALPL'			4369	1	21840000	21845000		'ALPL'	protein_coding	10000	15	10.3871
4392	1	21955000	21960000		'RAP1GAP'	protein_coding	4397	1	21980000	21985000	RAP1GAP'	'RAP1GAP'	protein_coding	25000	6	5.54108
[truncated: 106,908 more rows]

## Sheet: Supplementary Table S3c
Supplementary Table S3c. List of statistically significant Hi-C interactions for PC in PrEC cell line
[truncated: 82,335 more rows]
